# Supplementary material for: Identification of Plasmodium vivax Proteins with Potential Role in Invasion Using Sequence Redundancy Reduction and Profile Hidden Markov Models
Source: PLoS One. 2011 Oct 3;6(10):e25189. doi: 10.1371/journal.pone.0025189 (PMC3184965; doi:10.1371/journal.pone.0025189)
Supplement: Table S1 — Profile data sets. (XLS) [file pone.0025189.s001.xls]

## Sheet: Dataset 1
Accession	Protein names	Organism
Q4YVP3	ATPase ASNA1 homolog (EC 3.6.-.-) (Arsenite-stimulated ATPase) (Arsenical pump-driving ATPase homolog)	Plasmodium berghei
Q4YUG2	Anamorsin homolog (Fe-S cluster assembly protein DRE2 homolog)	Plasmodium berghei
Q08168	58 kDa phosphoprotein (Heat shock-related protein) (HRP)	Plasmodium berghei
B8QYR5	Profilin	Plasmodium berghei
O99252	Cytochrome c oxidase subunit 1 (EC 1.9.3.1) (Cytochrome c oxidase polypeptide I)	Plasmodium berghei
O99253	Cytochrome b (Ubiquinol-cytochrome-c reductase complex cytochrome b subunit) (Cytochrome b-c1 complex subunit 3) (Complex III subunit 3) (Complex III subunit III)	Plasmodium berghei
Q4Z1L3	Actin-1 (Actin I)	Plasmodium berghei (strain Anka)
Q4YU79	Actin-2 (Actin II)	Plasmodium berghei (strain Anka)
Q4Z6R1	Cell division control protein 2 homolog (EC 2.7.11.22) (EC 2.7.11.23)	Plasmodium berghei (strain Anka)
Q4Z694	40S ribosomal protein SA	Plasmodium berghei (strain Anka)
Q4YZC6	Translationally-controlled tumor protein homolog (TCTP)	Plasmodium berghei (strain Anka)
Q4YZZ7	Probable DNA-directed RNA polymerase II subunit RPB11 (RNA polymerase II subunit B11) (DNA-directed RNA polymerase II subunit J)	Plasmodium berghei (strain Anka)
Q4Y4B1	Cell division control protein 2 homolog (EC 2.7.11.22) (EC 2.7.11.23)	Plasmodium chabaudi
Q4XWV5	Ornithine aminotransferase (EC 2.6.1.13) (Ornithine--oxo-acid aminotransferase)	Plasmodium chabaudi
Q4XZN2	40S ribosomal protein SA	Plasmodium chabaudi
Q4XFJ8	Translationally-controlled tumor protein homolog (TCTP)	Plasmodium chabaudi
Q4XST6	ATPase ASNA1 homolog (EC 3.6.-.-) (Arsenite-stimulated ATPase) (Arsenical pump-driving ATPase homolog)	Plasmodium chabaudi
Q4XZY3	Protein SEY1 homolog (EC 3.6.5.-)	Plasmodium chabaudi
Q4XQW7	Ubiquinone biosynthesis protein COQ4 homolog, mitochondrial (Coenzyme Q biosynthesis protein 4 homolog)	Plasmodium chabaudi
O99255	Cytochrome c oxidase subunit 1 (EC 1.9.3.1) (Cytochrome c oxidase polypeptide I)	Plasmodium chabaudi
O99256	Cytochrome b (Ubiquinol-cytochrome-c reductase complex cytochrome b subunit) (Cytochrome b-c1 complex subunit 3) (Complex III subunit 3) (Complex III subunit III)	Plasmodium chabaudi
Q4XS21	Probable DNA-directed RNA polymerase II subunit RPB11 (RNA polymerase II subunit B11) (DNA-directed RNA polymerase II subunit J)	Plasmodium chabaudi
Q27727	Enolase (EC 4.2.1.11) (2-phosphoglycerate dehydratase) (2-phospho-D-glycerate hydro-lyase)	Plasmodium falciparum
P18240	Glucose-6-phosphate isomerase (GPI) (EC 5.3.1.9) (Phosphoglucose isomerase) (PGI) (Phosphohexose isomerase) (PHI)	Plasmodium falciparum
Q9TW89	Superoxide dismutase [Fe] (EC 1.15.1.1) (FeSOD)	Plasmodium falciparum
P33948	ER lumen protein retaining receptor	Plasmodium falciparum
P12794	78 kDa glucose-regulated protein homolog (GRP-78) (Antigenic heat shock protein 70) (HSP70-2) (Fragment)	Plasmodium falciparum
Q02766	Cytochrome c oxidase subunit 1 (EC 1.9.3.1) (Cytochrome c oxidase polypeptide I)	Plasmodium falciparum
Q02768	Cytochrome b (Ubiquinol-cytochrome-c reductase complex cytochrome b subunit) (Cytochrome b-c1 complex subunit 3) (Complex III subunit 3) (Complex III subunit III)	Plasmodium falciparum
P40282	Histone H2A	Plasmodium falciparum
P38545	GTP-binding nuclear protein Ran (GTPase Ran) (Ras-like protein TC4)	Plasmodium falciparum
P27625	DNA-directed RNA polymerase III subunit RPC1 (RNA polymerase III subunit C1) (EC 2.7.7.6) (DNA-directed RNA polymerase III largest subunit) (RNA polymerase III subunit C160)	Plasmodium falciparum
P32086	TATA-box-binding protein (TATA-box factor) (TATA-binding factor) (TATA sequence-binding protein) (Transcription initiation factor TFIID TBP subunit)	Plasmodium falciparum
Q94650	ADP-ribosylation factor 1	Plasmodium falciparum
P15847	Trafficking protein particle complex subunit 5 (41-2 protein antigen)	Plasmodium falciparum
Q8I4X0	Actin-1 (Actin I)	Plasmodium falciparum (isolate 3D7)
Q8ILW9	Actin-2 (Actin II)	Plasmodium falciparum (isolate 3D7)
Q8I467	Cofilin/actin-depolymerizing factor homolog 1	Plasmodium falciparum (isolate 3D7)
Q8ID92	Cofilin/actin-depolymerizing factor homolog 2	Plasmodium falciparum (isolate 3D7)
P61075	Cell division control protein 2 homolog (EC 2.7.11.22) (EC 2.7.11.23)	Plasmodium falciparum (isolate 3D7)
C0H4X5	Anamorsin homolog (Fe-S cluster assembly protein DRE2 homolog)	Plasmodium falciparum (isolate 3D7)
Q8IJN7	Enolase (EC 4.2.1.11) (2-phosphoglycerate dehydratase) (2-phospho-D-glycerate hydro-lyase)	Plasmodium falciparum (isolate 3D7)
O15770	Glutathione reductase (GRase) (GR) (EC 1.8.1.7)	Plasmodium falciparum (isolate 3D7)
Q8ILW6	Glycylpeptide N-tetradecanoyltransferase (EC 2.3.1.97) (Peptide N-myristoyltransferase) (Myristoyl-CoA:protein N-myristoyltransferase) (NMT)	Plasmodium falciparum (isolate 3D7)
Q6LFH8	Ornithine aminotransferase (EC 2.6.1.13) (Ornithine--oxo-acid aminotransferase)	Plasmodium falciparum (isolate 3D7)
Q8I2J4	Profilin	Plasmodium falciparum (isolate 3D7)
O97313	40S ribosomal protein S3a	Plasmodium falciparum (isolate 3D7)
Q8IJD4	40S ribosomal protein SA	Plasmodium falciparum (isolate 3D7)
Q8IAY6	Superoxide dismutase [Fe] (EC 1.15.1.1) (FeSOD)	Plasmodium falciparum (isolate 3D7)
Q8I5R7	Prolyl-tRNA synthetase (EC 6.1.1.15) (Proline--tRNA ligase) (ProRS)	Plasmodium falciparum (isolate 3D7)
Q8I5P7	Seryl-tRNA synthetase, cytoplasmic (EC 6.1.1.11) (Seryl-tRNA(Ser/Sec) synthetase) (Serine--tRNA ligase) (SerRS)	Plasmodium falciparum (isolate 3D7)
O77323	T-complex protein 1 subunit eta (TCP-1-eta) (CCT-eta)	Plasmodium falciparum (isolate 3D7)
Q8I3Z5	Translationally-controlled tumor protein homolog (TCTP)	Plasmodium falciparum (isolate 3D7)
P61076	Thioredoxin reductase 2 (TrxR2) (EC 1.8.1.9)	Plasmodium falciparum (isolate 3D7)
Q8I1T8	ATPase ASNA1 homolog (EC 3.6.-.-) (Arsenite-stimulated ATPase) (Arsenical pump-driving ATPase homolog)	Plasmodium falciparum (isolate 3D7)
Q76NM1	ER lumen protein retaining receptor	Plasmodium falciparum (isolate 3D7)
Q8ILT5	Protein SEY1 homolog (EC 3.6.5.-)	Plasmodium falciparum (isolate 3D7)
Q8IIP1	Ubiquinone biosynthesis protein COQ4 homolog, mitochondrial (Coenzyme Q biosynthesis protein 4 homolog)	Plasmodium falciparum (isolate 3D7)
Q8IIG4	Putative mitochondrial inner membrane magnesium transporter PF11_0210	Plasmodium falciparum (isolate 3D7)
Q08210	Dihydroorotate dehydrogenase homolog, mitochondrial (DHOdehase) (EC 1.3.5.2) (Dihydroorotate oxidase)	Plasmodium falciparum (isolate 3D7)
Q8I1N6	AP2/ERF domain-containing protein PFD0985w (ApiAP2)	Plasmodium falciparum (isolate 3D7)
C0H4W3	Probable ATP-dependent helicase PF08_0048 (EC 3.6.1.-)	Plasmodium falciparum (isolate 3D7)
Q8IEF6	Myb1 protein (PfMyb1)	Plasmodium falciparum (isolate 3D7)
Q8I615	Origin recognition complex subunit 1 (PfORC1)	Plasmodium falciparum (isolate 3D7)
P61074	Proliferating cell nuclear antigen (PCNA) (Cyclin)	Plasmodium falciparum (isolate 3D7)
Q8IIS5	Pescadillo homolog	Plasmodium falciparum (isolate 3D7)
C6KSQ6	Probable DNA repair protein RAD50	Plasmodium falciparum (isolate 3D7)
Q8I4V2	Pre-mRNA-splicing factor PFL2310w (Pre-mRNA-splicing factor RBM22 homolog)	Plasmodium falciparum (isolate 3D7)
Q8IER7	Probable DNA-directed RNA polymerase II subunit RPB11 (RNA polymerase II subunit B11) (DNA-directed RNA polymerase II subunit J)	Plasmodium falciparum (isolate 3D7)
Q8IED2	Structural maintenance of chromosomes protein 2	Plasmodium falciparum (isolate 3D7)
Q8I1U7	Structural maintenance of chromosomes protein 3 homolog	Plasmodium falciparum (isolate 3D7)
Q8I4V5	Probable U3 small nucleolar RNA-associated protein 11 (U3 snoRNA-associated protein 11)	Plasmodium falciparum (isolate 3D7)
Q7KQM2	Trafficking protein particle complex subunit 5 (41-2 protein antigen)	Plasmodium falciparum (isolate 3D7)
Q07805	Ornithine aminotransferase (EC 2.6.1.13) (Ornithine--oxo-acid aminotransferase)	Plasmodium falciparum (isolate CDC / Honduras)
P14248	DNA-directed RNA polymerase II subunit RPB1 (RNA polymerase II subunit B1) (EC 2.7.7.6) (DNA-directed RNA polymerase III largest subunit)	Plasmodium falciparum (isolate CDC / Honduras)
O96935	M1 family aminopeptidase (EC 3.4.11.-) (Pfa-M1)	Plasmodium falciparum (isolate FcB1 / Columbia)
Q25861	Thioredoxin reductase (TrxR) (EC 1.8.1.9)	Plasmodium falciparum (isolate FCH-5)
Q9UAL5	Enolase (EC 4.2.1.11) (2-phosphoglycerate dehydratase) (2-phospho-D-glycerate hydro-lyase)	Plasmodium falciparum (isolate FCR-3 / Gambia)
P20035	Hypoxanthine-guanine-xanthine phosphoribosyltransferase (HGXPRTase) (HGXPRT) (HGPRT) (EC 2.4.2.-)	Plasmodium falciparum (isolate FCR-3 / Gambia)
P34940	Chaperonin CPN60, mitochondrial	Plasmodium falciparum (isolate FCR-3 / Gambia)
P86287	Actin-1 (Actin I) (PfACT1)	Plasmodium falciparum (isolate HB3)
P86288	Actin-2 (Actin II)	Plasmodium falciparum (isolate HB3)
P86292	Cofilin/actin-depolymerizing factor homolog 1 (PfADF1)	Plasmodium falciparum (isolate HB3)
P86293	Cofilin/actin-depolymerizing factor homolog 2 (PfADF2)	Plasmodium falciparum (isolate HB3)
P86294	Profilin (PfPfn)	Plasmodium falciparum (isolate HB3)
Q27740	Superoxide dismutase [Fe] (EC 1.15.1.1) (FeSOD)	Plasmodium falciparum (isolate HB3)
Q07785	Cell division control protein 2 homolog (EC 2.7.11.22) (EC 2.7.11.23) (PfPK5)	Plasmodium falciparum (isolate K1 / Thailand)
Q00080	Elongation factor 1-alpha (EF-1-alpha)	Plasmodium falciparum (isolate K1 / Thailand)
Q94655	Glutathione reductase (GRase) (GR) (EC 1.8.1.7)	Plasmodium falciparum (isolate K1 / Thailand)
P07833	Hypoxanthine-guanine-xanthine phosphoribosyltransferase (HGXPRTase) (HGXPRT) (HGPRT) (EC 2.4.2.-)	Plasmodium falciparum (isolate K1 / Thailand)
P30315	DNA polymerase delta catalytic subunit (EC 2.7.7.7)	Plasmodium falciparum (isolate K1 / Thailand)
P31008	Proliferating cell nuclear antigen (PCNA) (Cyclin)	Plasmodium falciparum (isolate K1 / Thailand)
P41001	DNA topoisomerase 2 (EC 5.99.1.3) (DNA topoisomerase II)	Plasmodium falciparum (isolate K1 / Thailand)
P10988	Actin-1 (Actin I) (pf-actin I)	Plasmodium falciparum (isolate NF54)
P14883	Actin-2 (Actin II) (pf-actin II)	Plasmodium falciparum (isolate NF54)
Q05866	78 kDa glucose-regulated protein homolog (GRP-78)	Plasmodium falciparum (isolate NF54)
Q25761	ADP-ribosylation factor 1	Plasmodium falciparum (isolate NF54)
P81376	Cytochrome b (Ubiquinol-cytochrome-c reductase complex cytochrome b subunit) (Cytochrome b-c1 complex subunit 3) (Complex III subunit 3) (Complex III subunit III)	Plasmodium gallinaceum
P84152	Translationally-controlled tumor protein homolog (TCTP)	Plasmodium knowlesi
O96821	Cell division control protein 2 homolog (EC 2.7.11.22) (EC 2.7.11.23)	Plasmodium knowlesi (strain H)
B3L145	Anamorsin homolog (Fe-S cluster assembly protein DRE2 homolog)	Plasmodium knowlesi (strain H)
B3L3W7	40S ribosomal protein S3a	Plasmodium knowlesi (strain H)
B3L230	40S ribosomal protein SA	Plasmodium knowlesi (strain H)
B3L1G8	ATPase ASNA1 homolog (EC 3.6.-.-) (Arsenite-stimulated ATPase) (Arsenical pump-driving ATPase homolog)	Plasmodium knowlesi (strain H)
B3LAJ9	Protein SEY1 homolog (EC 3.6.5.-)	Plasmodium knowlesi (strain H)
B3L4S4	Ubiquinone biosynthesis protein COQ4 homolog, mitochondrial (Coenzyme Q biosynthesis protein 4 homolog)	Plasmodium knowlesi (strain H)
Q9Y1B0	Superoxide dismutase [Fe] (EC 1.15.1.1) (FeSOD)	Plasmodium malariae
Q9XZD6	Cell division control protein 2 homolog (EC 2.7.11.22) (EC 2.7.11.23) (Pvcrk2)	Plasmodium vivax
A5K5K4	Anamorsin homolog (Fe-S cluster assembly protein DRE2 homolog)	Plasmodium vivax
A5K7J8	40S ribosomal protein S3a	Plasmodium vivax
A5KE24	40S ribosomal protein SA	Plasmodium vivax
Q9Y1A9	Superoxide dismutase [Fe] (EC 1.15.1.1) (FeSOD)	Plasmodium vivax
A5K5W9	ATPase ASNA1 homolog (EC 3.6.-.-) (Arsenite-stimulated ATPase) (Arsenical pump-driving ATPase homolog)	Plasmodium vivax
A5K168	Protein SEY1 homolog (EC 3.6.5.-)	Plasmodium vivax
A5K4D8	Ubiquinone biosynthesis protein COQ4 homolog, mitochondrial (Coenzyme Q biosynthesis protein 4 homolog)	Plasmodium vivax
Q36675	Cytochrome c oxidase subunit 3 (EC 1.9.3.1) (Cytochrome c oxidase polypeptide III)	Plasmodium vivax
O63696	Cytochrome b (Ubiquinol-cytochrome-c reductase complex cytochrome b subunit) (Cytochrome b-c1 complex subunit 3) (Complex III subunit 3) (Complex III subunit III)	Plasmodium vivax (strain Salvador I)
Q7RME1	Actin-1 (Actin I)	Plasmodium yoelii yoelii
Q7RPB4	Actin-2 (Actin II)	Plasmodium yoelii yoelii
Q7RM49	Cell division control protein 2 homolog (EC 2.7.11.22) (EC 2.7.11.23)	Plasmodium yoelii yoelii
Q7RJY1	Anamorsin homolog (Fe-S cluster assembly protein DRE2 homolog)	Plasmodium yoelii yoelii
Q7RA60	Enolase (EC 4.2.1.11) (2-phosphoglycerate dehydratase) (2-phospho-D-glycerate hydro-lyase)	Plasmodium yoelii yoelii
Q7RT90	Ornithine aminotransferase (EC 2.6.1.13) (Ornithine--oxo-acid aminotransferase)	Plasmodium yoelii yoelii
Q7RM92	40S ribosomal protein S3a	Plasmodium yoelii yoelii
Q7RBT0	40S ribosomal protein SA	Plasmodium yoelii yoelii
Q9XYU2	Translationally-controlled tumor protein homolog (TCTP)	Plasmodium yoelii yoelii
Q7RMI2	ATPase ASNA1 homolog (EC 3.6.-.-) (Arsenite-stimulated ATPase) (Arsenical pump-driving ATPase homolog)	Plasmodium yoelii yoelii
Q7RCL6	Ubiquinone biosynthesis protein COQ4 homolog, mitochondrial (Coenzyme Q biosynthesis protein 4 homolog)	Plasmodium yoelii yoelii
Q7R7N4	Pescadillo homolog	Plasmodium yoelii yoelii

## Sheet: Dataset 2
Accession	Protein names	Organism
PB000251.01.0	conserved hypothetical protein	Plasmodium berghei str. ANKA
PB000379.02.0	conserved hypothetical protein	Plasmodium berghei str. ANKA
PB000489.00.0	conserved hypothetical protein	Plasmodium berghei str. ANKA
PB001080.02.0	conserved hypothetical protein	Plasmodium berghei str. ANKA
PB001334.02.0	conserved hypothetical protein	Plasmodium berghei str. ANKA
PVX_000995	transmission-blocking target antigen Pfs230, putative	Plasmodium vivax SaI-1
PVX_003770	merozoite surface protein 5	Plasmodium vivax SaI-1
PVX_003775	merozoite surface protein 4, putative	Plasmodium vivax SaI-1
PVX_082735	sporozoite surface protein 2	Plasmodium vivax SaI-1
PVX_090265	tryptophan-rich antigen (Pv-fam-a)	Plasmodium vivax SaI-1
PVX_090325	reticulocyte binding protein 2 precursor (PvRBP-2), putative	Plasmodium vivax SaI-1
PVX_092275	apical merozoite antigen 1	Plasmodium vivax SaI-1
PVX_095475	CTRP adhesive protein (invasive stage), putative	Plasmodium vivax SaI-1
PVX_098585	reticulocyte-binding protein 1 (RBP1), putative	Plasmodium vivax SaI-1
PVX_099980	major blood-stage surface antigen Pv200	Plasmodium vivax SaI-1
PVX_101510	tryptophan-rich antigen (Pv-fam-a)	Plasmodium vivax SaI-1
PVX_110810	Duffy receptor precursor	Plasmodium vivax SaI-1
PVX_111175	ookinete surface protein Pvs25	Plasmodium vivax SaI-1
PVX_111180	sexual stage surface protein Pvs28	Plasmodium vivax SaI-1
PVX_119355	circumsporozoite protein precursor, putative	Plasmodium vivax SaI-1
PVX_123575	thrombospondin-related protein 3 precursor, putative	Plasmodium vivax SaI-1
PVX_124060	merozoite surface protein-9 precursor	Plasmodium vivax SaI-1
PY00181	hypothetical protein	Plasmodium yoelii yoelii
PY01365	rhoptry protein	Plasmodium yoelii yoelii
PY01581	apical membrane antigen-1	Plasmodium yoelii yoelii
PY03168	circumsporozoite protein	Plasmodium yoelii yoelii
PY04421	U43539 hepatocyte erythrocyte protein 17 kDa	Plasmodium yoelii yoelii
PY04764	duffy receptor, beta form precursor	Plasmodium yoelii yoelii
PY05977	erythrocyte binding protein	Plasmodium yoelii yoelii
PF07_0006	STARP antigen	Plasmodium falciparum 3D7
PF10_0268	merozoite capping protein 1	Plasmodium falciparum 3D7
PF10_0303	25 kDa ookinete surface antigen precursor (pfs25)	Plasmodium falciparum 3D7
PF10_0356	liver stage antigen 1	Plasmodium falciparum 3D7
PF11_0486	MAEBL, putative	Plasmodium falciparum 3D7
PF13_0201	Thrombospondin-related anonymous protein, TRAP	Plasmodium falciparum 3D7
PFB0405w	transmission-blocking target antigen s230	Plasmodium falciparum 3D7
PFB0570w	SPATR protein, putative	Plasmodium falciparum 3D7
PFB0915w	liver stage antigen 3	Plasmodium falciparum 3D7
PFC0210c	circumsporozoite (CS) protein	Plasmodium falciparum 3D7
MAL13P1.173	MSP7-like protein	Plasmodium falciparum 3D7
MAL13P1.174	MSP7-like protein	Plasmodium falciparum 3D7
MAL13P1.176	reticulocyte binding protein 2, homolog b	Plasmodium falciparum 3D7
MAL13P1.60	erythrocyte binding antigen-140	Plasmodium falciparum 3D7
MAL7P1.176	erythrocyte binding antigen 175	Plasmodium falciparum 3D7
MAL7P1.208	rifin-like protein	Plasmodium falciparum 3D7
MAL7P1.229	Cytoadherence linked asexual protein	Plasmodium falciparum 3D7
MAL8P1.1	surface-associated interspersed gene 8.1, (SURFIN8.1)	Plasmodium falciparum 3D7
MAL8P1.162	surface-associated interspersed gene 8.3 (SURFIN8.3)	Plasmodium falciparum 3D7
PF08_0002	surface-associated interspersed gene 8.2 (SURFIN8.2)	Plasmodium falciparum 3D7
PF10_0181	conserved protein, unknown function	Plasmodium falciparum 3D7
PF10_0343	S-antigen	Plasmodium falciparum 3D7
PF10_0344	glutamate-rich protein	Plasmodium falciparum 3D7
PF10_0345	merozoite surface protein 3	Plasmodium falciparum 3D7
PF10_0346	merozoite surface protein 6	Plasmodium falciparum 3D7
PF10_0347	merozoite surface protein	Plasmodium falciparum 3D7
PF10_0348	erythrocyte membrane protein, putative	Plasmodium falciparum 3D7
PF10_0351	probable protein, unknown function	Plasmodium falciparum 3D7
PF11_0168	moving junction protein	Plasmodium falciparum 3D7
PF11_0344	apical membrane antigen 1, AMA1	Plasmodium falciparum 3D7
PF11_0381	subtilisin-like protease 2	Plasmodium falciparum 3D7
PF13_0075	surface-associated interspersed gene 13.1 (SURFIN13.1)	Plasmodium falciparum 3D7
PF13_0196	MSP7-like protein	Plasmodium falciparum 3D7
PF13_0197	Merozoite Surface Protein 7 precursor, MSP7	Plasmodium falciparum 3D7
PF13_0198	reticulocyte binding protein 2 homolog A	Plasmodium falciparum 3D7
PF13_0338	cysteine-rich surface protein	Plasmodium falciparum 3D7
PF13_0348	rhoptry protein	Plasmodium falciparum 3D7
PF14_0102	rhoptry-associated protein 1, RAP1	Plasmodium falciparum 3D7
PF14_0201	surface protein, Pf113	Plasmodium falciparum 3D7
PF14_0495	rhoptry neck protein 2	Plasmodium falciparum 3D7
PF14_0637	rhoptry protein, putative	Plasmodium falciparum 3D7
PF14_0747	surface -associated intersprsed gene 14.1 (SURFIN 14.1)	Plasmodium falciparum 3D7
PFA0125c	erythrocyte binding antigen-181	Plasmodium falciparum 3D7
PFA0625w	Surface-associated interspersed gene 1.1 (SURFIN 1.1)	Plasmodium falciparum 3D7
PFA0650w	surface-associated interspersed gene pseudogene, (SURFIN) pseudogene	Plasmodium falciparum 3D7
PFA0725w	Surface-associated interspersed protein 1.3 (SURFIN 1.3)	Plasmodium falciparum 3D7
PFB0300c	merozoite surface protein 2 precursor	Plasmodium falciparum 3D7
PFB0310c	merozoite surface protein 4	Plasmodium falciparum 3D7
PFB0335c	serine repeat antigen 6 (SERA-6)	Plasmodium falciparum 3D7
PFB0340c	serine repeat antigen 5 (SERA-5)	Plasmodium falciparum 3D7
PFB0345c	serine repeat antigen 4 (SERA-4)	Plasmodium falciparum 3D7
PFB0350c	serine repeat antigen 3 (SERA-3)	Plasmodium falciparum 3D7
PFB0680w	rhoptry neck protein 6	Plasmodium falciparum 3D7
PFB0935w	cytoadherence linked asexual protein 2	Plasmodium falciparum 3D7
PFC0110w	Cytoadherence linked asexual protein 3.2	Plasmodium falciparum 3D7
PFC0120w	Cytoadherence linked asexual protein 3.1	Plasmodium falciparum 3D7
PFD0100c	surface-associated interspersed gene 4.1, (SURFIN4.1)	Plasmodium falciparum 3D7
PFD0110w	reticulocyte-binding protein homologue 1	Plasmodium falciparum 3D7
PFD0240c	6-cysteine protein, putative	Plasmodium falciparum 3D7
PFD0295c	apical sushi protein, ASP	Plasmodium falciparum 3D7
PFD0955w	apical merozoite protein	Plasmodium falciparum 3D7
PFD1105w	asparagine-rich protein	Plasmodium falciparum 3D7
PFD1145c	reticulocyte-binding protein homologue 5	Plasmodium falciparum 3D7
PFD1150c	reticulocyte binding protein homolog 4, Rh4	Plasmodium falciparum 3D7
PFD1155w	erythrocyte binding antigen-165	Plasmodium falciparum 3D7
PFD1160w	surface-associated interspersed gene 4.2, (SURFIN4.2)	Plasmodium falciparum 3D7
PFE0075c	rhoptry-associated protein 3, RAP3	Plasmodium falciparum 3D7
PFE0080c	rhoptry-associated protein 2, RAP2	Plasmodium falciparum 3D7
PFE0120c	Merozoite Surface Protein 8, MSP8	Plasmodium falciparum 3D7
PFE0395c	6-cysteine protein, putative	Plasmodium falciparum 3D7
PFF0615c	6-cysteine protein, putative	Plasmodium falciparum 3D7
PFF0995c	Merozoite surface protein 10, MSP10	Plasmodium falciparum 3D7
PFI0265c	RhopH3	Plasmodium falciparum 3D7
PFI1445w	High molecular weight rhoptry protein-2	Plasmodium falciparum 3D7
PFI1475w	merozoite surface protein 1 precursor	Plasmodium falciparum 3D7
PFI1730w	cytoadherence linked asexual protein 9(CLAG9)	Plasmodium falciparum 3D7
PFL0870w	Thrombospondin-related apical membrane protein	Plasmodium falciparum 3D7
PFL1385c	Merozoite Surface Protein 9, MSP-9	Plasmodium falciparum 3D7
PFL2520w	reticulocyte-binding protein 3 homologue	Plasmodium falciparum 3D7
AAS15768.1	rhoptry associated membrane antigen	Plasmodium yoelii
AAW65717.1	merozoite surface protein 8	Plasmodium yoelii
P13828.1	Merozoite surface protein 1	Plasmodium yoelii
XP_726958.1	high molecular weight rhoptry protein 3	Plasmodium yoelii yoelii str. 17XNL
BAA19925.1	ookinete surface protein	Plasmodium berghei
CAB45562.1	CTRP protein	Plasmodium berghei
XP_674251.1	rhoptry-associated protein	Plasmodium berghei strain ANKA
CAI05487.1	rhoptry-associated protein 1, putative	Plasmodium berghei
XP_678505.1	merozoite surface protein 1, precursor	Plasmodium berghei strain ANKA
CAH99319.1	merozoite surface protein 8, putative	Plasmodium berghei
AAQ73545.1	merozoite surface protein 9 precursor	Plasmodium berghei
XP_679031.1	merozoite surface protein 7	Plasmodium berghei strain ANKA
XP_680390.1	MAEBL	Plasmodium berghei strain ANKA
AAK83296.1	micronemal protein WARP	Plasmodium berghei
AAT84603.1	merozoite surface protein 10	Plasmodium vivax
AAD43006.1	merozoite surface protein-3	Plasmodium vivax
AAF78287.1	merozoite surface protein 3b	Plasmodium vivax
AAF78288.1	merozoite surface protein 3g	Plasmodium vivax
ABK58724.1	merozoite surface protein 7-1	Plasmodium vivax
AAW59434.1	merozoite surface protein 8	Plasmodium vivax
ADB66726.1	Pv34	Plasmodium vivax
ABZ91990.1	Pv38	Plasmodium vivax
ABC41135.1	rhoptry-associated protein 1	Plasmodium vivax
AAZ68036.1	rhoptry-associated protein 2	Plasmodium vivax
ABR10715.1	RhopH3	Plasmodium vivax

## Sheet: Dataset 3
Accession	Protein names	Organism
MAL13P1.60	erythrocyte binding antigen-140	Plasmodium falciparum 3D7
PFD1155w	erythrocyte binding antigen-165	Plasmodium falciparum 3D7
MAL7P1.176	erythrocyte binding antigen-175	Plasmodium falciparum 3D7
PF11_0506	antigen 332, DBL-like protein	Plasmodium falciparum 3D7
PFA0125c	erythrocyte binding antigen-181	Plasmodium falciparum 3D7
PF11_0344	apical membrane antigen 1	Plasmodium falciparum 3D7
PFL0870w	thrombospondin-related apical membrane protein	Plasmodium falciparum 3D7
PF10_0281	merozoite TRAP-like protein	Plasmodium falciparum 3D7
PFB0570w	secreted protein altered thrombospondin repeat protein	Plasmodium falciparum 3D7
PFD0295c	apical sushi protein	Plasmodium falciparum 3D7
PF11_0381	subtilisin-like protease 2	Plasmodium falciparum 3D7
PF14_0102	rhoptry-associated protein 1	Plasmodium falciparum 3D7
PFE0080c	rhoptry-associated protein 2	Plasmodium falciparum 3D7
PFE0075c	rhoptry-associated protein 3	Plasmodium falciparum 3D7
PFC0110w	cytoadherence linked asexual protein 3.2	Plasmodium falciparum 3D7
PFI1445w	high molecular weight rhoptry protein 2	Plasmodium falciparum 3D7
PFI0265c	high molecular weight rhoptry protein 3	Plasmodium falciparum 3D7
PFC0120w	cytoadherence linked asexual protein 3.1	Plasmodium falciparum 3D7
PF13_0348	rhoptry protein	Plasmodium falciparum 3D7
MAL7P1.229	cytoadherence linked asexual protein	Plasmodium falciparum 3D7
PFB0935w	cytoadherence linked asexual protein 2	Plasmodium falciparum 3D7
PFI1730w	cytoadherence linked asexual protein 9	Plasmodium falciparum 3D7
MAL7P1.208	rhoptry-associated membrane antigen	Plasmodium falciparum 3D7
MAL7P1.119	rhoptry-associated leucine zipper-like protein 1	Plasmodium falciparum 3D7
PFD0110w	normocyte binding protein 1,reticulocyte binding protein homologue 1	Plasmodium falciparum 3D7
PF13_0198	reticulocyte binding protein 2 homologue a	Plasmodium falciparum 3D7
MAL13P1.176	reticulocyte binding protein 2 homologue b	Plasmodium falciparum 3D7
PF14_0675	conserved Plasmodium protein, unknown function	Plasmodium falciparum 3D7
PFL2520w	reticulocyte binding protein homologue 3, pseudogene	Plasmodium falciparum 3D7
PFD1150c	reticulocyte binding protein homologue 4	Plasmodium falciparum 3D7
PFD1145c	reticulocyte binding protein homologue 5	Plasmodium falciparum 3D7
PF14_0495	rhoptry neck protein 2	Plasmodium falciparum 3D7
PF11_0167	conserved Plasmodium membrane protein, unknown function	Plasmodium falciparum 3D7
PFI1475w	merozoite surface protein 1	Plasmodium falciparum 3D7
PFB0300c	merozoite surface protein 2	Plasmodium falciparum 3D7
PFB0310c	merozoite surface protein 4	Plasmodium falciparum 3D7
PFB0305c-a	merozoite surface protein 5	Plasmodium falciparum 3D7
PFE0120c	merozoite surface protein 8,ring-stage membrane protein 1	Plasmodium falciparum 3D7
MAL7P1.170	Plasmodium exported protein, unknown function	Plasmodium falciparum 3D7
PFF0995c	merozoite surface protein 10	Plasmodium falciparum 3D7
PFE0395c	6-cysteine protein	Plasmodium falciparum 3D7
PF13_0338	cysteine-rich surface protein	Plasmodium falciparum 3D7
PFF0615c	6-cysteine protein	Plasmodium falciparum 3D7
PF14_0201	surface protein, Pf113	Plasmodium falciparum 3D7
PF10_0345	merozoite surface protein 3	Plasmodium falciparum 3D7
PF10_0346	merozoite surface protein 6	Plasmodium falciparum 3D7
PF13_0196	MSP7-like protein	Plasmodium falciparum 3D7
MAL13P1.173	MSP7-like protein	Plasmodium falciparum 3D7
MAL13P1.174	MSP7-like protein	Plasmodium falciparum 3D7
PF13_0193	MSP7-like protein	Plasmodium falciparum 3D7
PF13_0191	MSP7-like protein	Plasmodium falciparum 3D7
MAL13P1.175	MSP7-like protein, fragment	Plasmodium falciparum 3D7
PFL1385c	merozoite surface protein 9	Plasmodium falciparum 3D7
PF10_0343	S-antigen	Plasmodium falciparum 3D7
PF10_0344	glutamate-rich protein	Plasmodium falciparum 3D7
PFD0240c	6-cysteine protein	Plasmodium falciparum 3D7
PF10_0347	merozoite surface protein	Plasmodium falciparum 3D7
PF10_0351	probable protein, unknown function	Plasmodium falciparum 3D7
PFB0350c	serine repeat antigen 3	Plasmodium falciparum 3D7
PBANKA_030480	serine repeat antigen 4	Plasmodium berghei str. ANKA
PFB0340c	serine repeat antigen 5	Plasmodium falciparum 3D7
PFB0335c	serine repeat antigen 6	Plasmodium falciparum 3D7
PF10_0352	merozoite surface protein	Plasmodium falciparum 3D7
PF10_0348	duffy binding-like merozoite surface protein	Plasmodium falciparum 3D7
PY04764	duffy receptor, beta form precursor	Plasmodium yoelii yoelii str. 17XNL
PFB0680w	rhoptry neck protein 6	Plasmodium falciparum 3D7
PFD1105w	asparagine-rich protein	Plasmodium falciparum 3D7
P13828	Merozoite surface protein 1 (230 kDa merozoite surface antigen) (Py230) (Merozoite surface antigens) (PMMSA)	Plasmodium yoelii yoelii
O96555	Ookinete surface protein (Ookinete surface protein Pvs25)	Plasmodium vivax
Q9XTP6	Adhesive protein-like molecule (CTRP protein) (Ookinete protein)	Plasmodium berghei
Q26194	Merozoite surface protein 1 (Pv200 protein)	Plasmodium vivax
Q963J7	Micronemal protein WARP (Von Willerbrand factor A domain-related ookinete/early oocyst protein)	Plasmodium berghei
Q9GSA3	Merozoite surface protein (Merozoite surface protein 8)	Plasmodium yoelii
Q7RT20	Putative uncharacterized protein PY00181	Plasmodium yoelii yoelii
Q7RP78	Apical membrane antigen-1	Plasmodium yoelii yoelii
A5K683	Tryptophan-rich antigen (Pv-fam-a)	Plasmodium vivax (strain Salvador I)
Q6W9J3	Merozoite surface protein 9	Plasmodium berghei
Q4Y9Z7	Rhoptry-associated protein 1, putative	Plasmodium berghei (strain Anka)
A5K806	Sporozoite surface protein 2	Plasmodium vivax (strain Salvador I)
A5JZY8	Thrombospondin-related protein 3, putative	Plasmodium vivax (strain Salvador I)
Q38QB3	Rhoptry-associated protein 2	Plasmodium vivax
Q4YWM1	Putative uncharacterized protein	Plasmodium berghei (strain Anka)
A5KB63	Circumsporozoite protein, putative	Plasmodium vivax (strain Salvador I)
Q5MY93	Rhoptry associated membrane antigen	Plasmodium yoelii
A5KBL6	Merozoite surface protein 5	Plasmodium vivax (strain Salvador I)
Q9Y1P8	Merozoite surface protein-3	Plasmodium vivax
Q7RPU0	Rhoptry protein	Plasmodium yoelii yoelii
Q4YV31	MAEBL, putative (Fragment)	Plasmodium berghei (strain Anka)
Q2F5I0	Rhoptry-associated protein 1	Plasmodium vivax
B6RQZ3	Pv38	Plasmodium vivax
Q4YB67	Merozoite surface protein 7, putative	Plasmodium berghei (strain Anka)
Q9NDJ0	Merozoite surface protein 3b	Plasmodium vivax
O00842	Ookinete surface protein	Plasmodium berghei
O61130	Apical merozoite antigen 1	Plasmodium vivax
A5KDR7	Duffy receptor	Plasmodium vivax (strain Salvador I)
A0SVQ2	Merozoite surface protein 7-1	Plasmodium vivax
Q4YDC7	Rhoptry-associated protein, putative	Plasmodium berghei (strain Anka)
A5K7S5	CTRP adhesive protein (Invasive stage), putative	Plasmodium vivax (strain Salvador I)
Q7RC08	Erythrocyte binding protein	Plasmodium yoelii yoelii
Q4Z273	Merozoite surface protein 1,, putative (Fragment)	Plasmodium berghei (strain Anka)
Q7RGC6	U43539 hepatocyte erythrocyte protein 17 kDa	Plasmodium yoelii yoelii
A5KBL7	Merozoite surface protein 4, putative	Plasmodium vivax (strain Salvador I)
Q7RB23	High molecular weight rhoptry protein 3	Plasmodium yoelii yoelii
A5K695	Reticulocyte binding protein 2 (PvRBP-2), putative	Plasmodium vivax (strain Salvador I)
A5K925	Tryptophan-rich antigen (Pv-fam-a)	Plasmodium vivax (strain Salvador I)
Q3MLL6	Merozoite surface protein 8	Plasmodium vivax
Q4YRN8	Merozoite surface protein 8, putative	Plasmodium berghei (strain Anka)
Q7YWK5	SOAP	Plasmodium berghei
A5KAP6	Transmission-blocking target antigen Pfs230, putative	Plasmodium vivax (strain Salvador I)
Q9NDI9	Merozoite surface protein 3g	Plasmodium vivax
D2T084	Pv34	Plasmodium vivax
A5K699	Reticulocyte-binding protein 1 (RBP1), putative	Plasmodium vivax (strain Salvador I)
A5K086	Merozoite surface protein-9	Plasmodium vivax (strain Salvador I)
Q4Z5Z1	Putative uncharacterized protein	Plasmodium berghei (strain Anka)
Q4Z1X5	Putative uncharacterized protein (Fragment)	Plasmodium berghei (strain Anka)
A6MYZ1	RhopH3	Plasmodium vivax
A5KDY8	Sexual stage surface protein Pvs28	Plasmodium vivax (strain Salvador I)
Q3MNE9	Merozoite surface protein 10	Plasmodium vivax

## Sheet: Dataset 4
Accession	Protein names	Organism
BAA19925.1	ookinete surface protein	Plasmodium berghei
CAB45562.1	CTRP protein	Plasmodium berghei
XP_674251.1	rhoptry-associated protein	Plasmodium berghei strain ANKA
XP_678505.1	merozoite surface protein 1, precursor	Plasmodium berghei strain ANKA
AAQ73545.1	merozoite surface protein 9 precursor	Plasmodium berghei
XP_679031.1	merozoite surface protein 7	Plasmodium berghei strain ANKA
XP_680390.1	MAEBL	Plasmodium berghei strain ANKA
AAK83296.1	micronemal protein WARP	Plasmodium berghei
PF07_0006	STARP antigen	Plasmodium falciparum 3D7
PF10_0268	merozoite capping protein 1	Plasmodium falciparum 3D7
PF10_0303	25 kDa ookinete surface antigen precursor (pfs25)	Plasmodium falciparum 3D7
PF10_0356	liver stage antigen 1	Plasmodium falciparum 3D7
PF13_0201	Thrombospondin-related anonymous protein, TRAP	Plasmodium falciparum 3D7
PFB0405w	transmission-blocking target antigen s230	Plasmodium falciparum 3D7
PFB0915w	liver stage antigen 3	Plasmodium falciparum 3D7
PFC0210c	circumsporozoite (CS) protein	Plasmodium falciparum 3D7
MAL13P1.173	MSP7-like protein	Plasmodium falciparum 3D7
MAL13P1.174	MSP7-like protein	Plasmodium falciparum 3D7
MAL13P1.176	reticulocyte binding protein 2, homolog b	Plasmodium falciparum 3D7
MAL13P1.60	erythrocyte binding antigen-140	Plasmodium falciparum 3D7
MAL7P1.176	erythrocyte binding antigen 175	Plasmodium falciparum 3D7
MAL7P1.208	rifin-like protein	Plasmodium falciparum 3D7
MAL7P1.229	Cytoadherence linked asexual protein	Plasmodium falciparum 3D7
MAL8P1.1	surface-associated interspersed gene 8.1, (SURFIN8.1)	Plasmodium falciparum 3D7
MAL8P1.162	surface-associated interspersed gene 8.3 (SURFIN8.3)	Plasmodium falciparum 3D7
PF08_0002	surface-associated interspersed gene 8.2 (SURFIN8.2)	Plasmodium falciparum 3D7
PF10_0181	conserved protein, unknown function	Plasmodium falciparum 3D7
PF10_0343	S-antigen	Plasmodium falciparum 3D7
PF10_0344	glutamate-rich protein	Plasmodium falciparum 3D7
PF10_0345	merozoite surface protein 3	Plasmodium falciparum 3D7
PF10_0346	merozoite surface protein 6	Plasmodium falciparum 3D7
PF10_0347	merozoite surface protein	Plasmodium falciparum 3D7
PF11_0168	moving junction protein	Plasmodium falciparum 3D7
PF11_0344	apical membrane antigen 1, AMA1	Plasmodium falciparum 3D7
PF11_0381	subtilisin-like protease 2	Plasmodium falciparum 3D7
PF13_0075	surface-associated interspersed gene 13.1 (SURFIN13.1)	Plasmodium falciparum 3D7
PF13_0196	MSP7-like protein	Plasmodium falciparum 3D7
PF13_0197	Merozoite Surface Protein 7 precursor, MSP7	Plasmodium falciparum 3D7
PF13_0198	reticulocyte binding protein 2 homolog A	Plasmodium falciparum 3D7
PF13_0338	cysteine-rich surface protein	Plasmodium falciparum 3D7
PF13_0348	rhoptry protein	Plasmodium falciparum 3D7
PF14_0102	rhoptry-associated protein 1, RAP1	Plasmodium falciparum 3D7
PF14_0201	surface protein, Pf113	Plasmodium falciparum 3D7
PF14_0495	rhoptry neck protein 2	Plasmodium falciparum 3D7
PF14_0747	surface -associated intersprsed gene 14.1 (SURFIN 14.1)	Plasmodium falciparum 3D7
PFA0125c	erythrocyte binding antigen-181	Plasmodium falciparum 3D7
PFA0625w	Surface-associated interspersed gene 1.1 (SURFIN 1.1)	Plasmodium falciparum 3D7
PFA0650w	surface-associated interspersed gene pseudogene, (SURFIN) pseudogene	Plasmodium falciparum 3D7
PFA0725w	Surface-associated interspersed protein 1.3 (SURFIN 1.3)	Plasmodium falciparum 3D7
PFB0300c	merozoite surface protein 2 precursor	Plasmodium falciparum 3D7
PFB0310c	merozoite surface protein 4	Plasmodium falciparum 3D7
PFB0335c	serine repeat antigen 6 (SERA-6)	Plasmodium falciparum 3D7
PFB0340c	serine repeat antigen 5 (SERA-5)	Plasmodium falciparum 3D7
PFB0345c	serine repeat antigen 4 (SERA-4)	Plasmodium falciparum 3D7
PFB0350c	serine repeat antigen 3 (SERA-3)	Plasmodium falciparum 3D7
PFB0680w	rhoptry neck protein 6	Plasmodium falciparum 3D7
PFB0935w	cytoadherence linked asexual protein 2	Plasmodium falciparum 3D7
PFC0110w	Cytoadherence linked asexual protein 3.2	Plasmodium falciparum 3D7
PFC0120w	Cytoadherence linked asexual protein 3.1	Plasmodium falciparum 3D7
PFD0100c	surface-associated interspersed gene 4.1, (SURFIN4.1)	Plasmodium falciparum 3D7
PFD0110w	reticulocyte-binding protein homologue 1	Plasmodium falciparum 3D7
PFD0295c	apical sushi protein, ASP	Plasmodium falciparum 3D7
PFD0955w	apical merozoite protein	Plasmodium falciparum 3D7
PFD1105w	asparagine-rich protein	Plasmodium falciparum 3D7
PFD1145c	reticulocyte-binding protein homologue 5	Plasmodium falciparum 3D7
PFD1150c	reticulocyte binding protein homolog 4, Rh4	Plasmodium falciparum 3D7
PFD1155w	erythrocyte binding antigen-165	Plasmodium falciparum 3D7
PFD1160w	surface-associated interspersed gene 4.2, (SURFIN4.2)	Plasmodium falciparum 3D7
PFE0075c	rhoptry-associated protein 3, RAP3	Plasmodium falciparum 3D7
PFE0080c	rhoptry-associated protein 2, RAP2	Plasmodium falciparum 3D7
PFE0120c	Merozoite Surface Protein 8, MSP8	Plasmodium falciparum 3D7
PFF0995c	Merozoite surface protein 10, MSP10	Plasmodium falciparum 3D7
PFI0265c	RhopH3	Plasmodium falciparum 3D7
PFI1445w	High molecular weight rhoptry protein-2	Plasmodium falciparum 3D7
PFI1475w	merozoite surface protein 1 precursor	Plasmodium falciparum 3D7
PFI1730w	cytoadherence linked asexual protein 9(CLAG9)	Plasmodium falciparum 3D7
PFL0870w	Thrombospondin-related apical membrane protein	Plasmodium falciparum 3D7
PFL1385c	Merozoite Surface Protein 9, MSP-9	Plasmodium falciparum 3D7
PFL2520w	reticulocyte-binding protein 3 homologue	Plasmodium falciparum 3D7
PVX_003770	merozoite surface protein 5	Plasmodium vivax SaI-1
PVX_082735	sporozoite surface protein 2	Plasmodium vivax SaI-1
PVX_090265	tryptophan-rich antigen (Pv-fam-a)	Plasmodium vivax SaI-1
PVX_092275	apical merozoite antigen 1	Plasmodium vivax SaI-1
PVX_099980	major blood-stage surface antigen Pv200	Plasmodium vivax SaI-1
PVX_101510	tryptophan-rich antigen (Pv-fam-a)	Plasmodium vivax SaI-1
PVX_110810	Duffy receptor precursor	Plasmodium vivax SaI-1
PVX_111175	ookinete surface protein Pvs25	Plasmodium vivax SaI-1
PVX_111180	sexual stage surface protein Pvs28	Plasmodium vivax SaI-1
PVX_124060	merozoite surface protein-9 precursor	Plasmodium vivax SaI-1
AAT84603.1	merozoite surface protein 10	Plasmodium vivax
AAD43006.1	AF093584_1 merozoite surface protein-3	Plasmodium vivax
AAF78287.1	AF099662_1 merozoite surface protein 3b	Plasmodium vivax
AAF78288.1	AF099663_1 merozoite surface protein 3g	Plasmodium vivax
ABK58724.1	merozoite surface protein 7-1	Plasmodium vivax
AAW59434.1	merozoite surface protein 8	Plasmodium vivax
ADB66726.1	Pv34	Plasmodium vivax
ABZ91990.1	Pv38	Plasmodium vivax
ABC41135.1	rhoptry-associated protein 1	Plasmodium vivax
AAZ68036.1	rhoptry-associated protein 2	Plasmodium vivax
ABR10715.1	RhopH3	Plasmodium vivax
AAS15768.1	rhoptry associated membrane antigen	Plasmodium yoelii
AAW65717.1	merozoite surface protein 8	Plasmodium yoelii
P13828.1	Merozoite surface protein 1	Plasmodium yoelii
XP_726958.1	high molecular weight rhoptry protein 3	Plasmodium yoelii yoelii str. 17XNL
PY01365	rhoptry protein	Plasmodium yoelii yoelii
PY01581	apical membrane antigen-1	Plasmodium yoelii yoelii
PY03168	circumsporozoite protein	Plasmodium yoelii yoelii
PY04421	U43539 hepatocyte erythrocyte protein 17 kDa	Plasmodium yoelii yoelii
PY04764	duffy receptor, beta form precursor	Plasmodium yoelii yoelii
PY05977	erythrocyte binding protein	Plasmodium yoelii yoelii

## Sheet: Dataset 5
Accession	Protein names	Organism
MAL13P1.60	erythrocyte binding antigen-140	Plasmodium falciparum 3D7
PFD1155w	erythrocyte binding antigen-165	Plasmodium falciparum 3D7
MAL7P1.176	erythrocyte binding antigen-175	Plasmodium falciparum 3D7
PF11_0506	antigen 332, DBL-like protein	Plasmodium falciparum 3D7
PFA0125c	erythrocyte binding antigen-181	Plasmodium falciparum 3D7
PF11_0344	apical membrane antigen 1	Plasmodium falciparum 3D7
PFL0870w	thrombospondin-related apical membrane protein	Plasmodium falciparum 3D7
PF10_0281	merozoite TRAP-like protein	Plasmodium falciparum 3D7
PFD0295c	apical sushi protein	Plasmodium falciparum 3D7
PF11_0381	subtilisin-like protease 2	Plasmodium falciparum 3D7
PF14_0102	rhoptry-associated protein 1	Plasmodium falciparum 3D7
PFE0080c	rhoptry-associated protein 2	Plasmodium falciparum 3D7
PFE0075c	rhoptry-associated protein 3	Plasmodium falciparum 3D7
PFC0110w	cytoadherence linked asexual protein 3.2	Plasmodium falciparum 3D7
PFI1445w	high molecular weight rhoptry protein 2	Plasmodium falciparum 3D7
PFI0265c	high molecular weight rhoptry protein 3	Plasmodium falciparum 3D7
PFC0120w	cytoadherence linked asexual protein 3.1	Plasmodium falciparum 3D7
PF13_0348	rhoptry protein	Plasmodium falciparum 3D7
MAL7P1.229	cytoadherence linked asexual protein	Plasmodium falciparum 3D7
PFB0935w	cytoadherence linked asexual protein 2	Plasmodium falciparum 3D7
PFI1730w	cytoadherence linked asexual protein 9	Plasmodium falciparum 3D7
MAL7P1.208	rhoptry-associated membrane antigen	Plasmodium falciparum 3D7
MAL7P1.119	rhoptry-associated leucine zipper-like protein 1	Plasmodium falciparum 3D7
MAL13P1.176	reticulocyte binding protein 2 homologue b	Plasmodium falciparum 3D7
PFD1150c	reticulocyte binding protein homologue 4	Plasmodium falciparum 3D7
PFD1145c	reticulocyte binding protein homologue 5	Plasmodium falciparum 3D7
PF14_0495	rhoptry neck protein 2	Plasmodium falciparum 3D7
PF11_0167	conserved Plasmodium membrane protein, unknown function	Plasmodium falciparum 3D7
PFI1475w	merozoite surface protein 1	Plasmodium falciparum 3D7
PFB0300c	merozoite surface protein 2	Plasmodium falciparum 3D7
PFB0310c	merozoite surface protein 4	Plasmodium falciparum 3D7
PFB0305c-a	merozoite surface protein 5	Plasmodium falciparum 3D7
PFE0120c	merozoite surface protein 8,ring-stage membrane protein 1	Plasmodium falciparum 3D7
PFF0995c	merozoite surface protein 10	Plasmodium falciparum 3D7
PF13_0338	cysteine-rich surface protein	Plasmodium falciparum 3D7
PF14_0201	surface protein, Pf113	Plasmodium falciparum 3D7
PF10_0345	merozoite surface protein 3	Plasmodium falciparum 3D7
PF10_0346	merozoite surface protein 6	Plasmodium falciparum 3D7
PF13_0196	MSP7-like protein	Plasmodium falciparum 3D7
MAL13P1.173	MSP7-like protein	Plasmodium falciparum 3D7
MAL13P1.174	MSP7-like protein	Plasmodium falciparum 3D7
PF13_0193	MSP7-like protein	Plasmodium falciparum 3D7
PF10_0343	S-antigen	Plasmodium falciparum 3D7
PF10_0344	glutamate-rich protein	Plasmodium falciparum 3D7
PFD0240c	6-cysteine protein	Plasmodium falciparum 3D7
PF10_0347	merozoite surface protein	Plasmodium falciparum 3D7
PF10_0351	probable protein, unknown function	Plasmodium falciparum 3D7
PBANKA_030480	serine repeat antigen 4	Plasmodium berghei str. ANKA
PFB0340c	serine repeat antigen 5	Plasmodium falciparum 3D7
PFB0335c	serine repeat antigen 6	Plasmodium falciparum 3D7
PF10_0352	merozoite surface protein	Plasmodium falciparum 3D7
PF10_0348	duffy binding-like merozoite surface protein	Plasmodium falciparum 3D7
PY04764	duffy receptor, beta form precursor	Plasmodium yoelii yoelii str. 17XNL
O96555	Ookinete surface protein (Ookinete surface protein Pvs25)	Plasmodium vivax
Q9XTP6	Adhesive protein-like molecule (CTRP protein) (Ookinete protein)	Plasmodium berghei
Q963J7	Micronemal protein WARP (Von Willerbrand factor A domain-related ookinete/early oocyst protein)	Plasmodium berghei
Q9GSA3	Merozoite surface protein (Merozoite surface protein 8)	Plasmodium yoelii
Q7RP78	Apical membrane antigen-1	Plasmodium yoelii yoelii
A5K683	Tryptophan-rich antigen (Pv-fam-a)	Plasmodium vivax (strain Salvador I)
Q6W9J3	Merozoite surface protein 9	Plasmodium berghei
A5K806	Sporozoite surface protein 2	Plasmodium vivax (strain Salvador I)
Q38QB3	Rhoptry-associated protein 2	Plasmodium vivax
Q5MY93	Rhoptry associated membrane antigen	Plasmodium yoelii
A5KBL6	Merozoite surface protein 5	Plasmodium vivax (strain Salvador I)
Q9Y1P8	Merozoite surface protein-3	Plasmodium vivax
Q7RPU0	Rhoptry protein	Plasmodium yoelii yoelii
Q2F5I0	Rhoptry-associated protein 1	Plasmodium vivax
B6RQZ3	Pv38	Plasmodium vivax
Q4YB67	Merozoite surface protein 7, putative	Plasmodium berghei (strain Anka)
Q9NDJ0	Merozoite surface protein 3b	Plasmodium vivax
O61130	Apical merozoite antigen 1	Plasmodium vivax
A5KDR7	Duffy receptor	Plasmodium vivax (strain Salvador I)
A0SVQ2	Merozoite surface protein 7-1	Plasmodium vivax
Q4YDC7	Rhoptry-associated protein, putative	Plasmodium berghei (strain Anka)
Q7RC08	Erythrocyte binding protein	Plasmodium yoelii yoelii
Q4Z273	Merozoite surface protein 1,, putative (Fragment)	Plasmodium berghei (strain Anka)
Q7RGC6	U43539 hepatocyte erythrocyte protein 17 kDa	Plasmodium yoelii yoelii
Q7RB23	High molecular weight rhoptry protein 3	Plasmodium yoelii yoelii
A5K925	Tryptophan-rich antigen (Pv-fam-a)	Plasmodium vivax (strain Salvador I)
Q3MLL6	Merozoite surface protein 8	Plasmodium vivax
Q9NDI9	Merozoite surface protein 3g	Plasmodium vivax
D2T084	Pv34	Plasmodium vivax
A5K086	Merozoite surface protein-9	Plasmodium vivax (strain Salvador I)
A6MYZ1	RhopH3	Plasmodium vivax
A5KDY8	Sexual stage surface protein Pvs28	Plasmodium vivax (strain Salvador I)
Q3MNE9	Merozoite surface protein 10	Plasmodium vivax
PFB0680w	rhoptry neck protein 6	Plasmodium falciparum 3D7
PFD1105w	asparagine-rich protein	Plasmodium falciparum 3D7

## Sheet: Dataset 6
Accession	Protein names	Organism
MAL13P1.60	erythrocyte binding antigen-140	Plasmodium falciparum 3D7
PFD1155w	erythrocyte binding antigen-165	Plasmodium falciparum 3D7
MAL7P1.176	erythrocyte binding antigen-175	Plasmodium falciparum 3D7
PF11_0506	antigen 332, DBL-like protein	Plasmodium falciparum 3D7
PFA0125c	erythrocyte binding antigen-181	Plasmodium falciparum 3D7
PFL0870w	thrombospondin-related apical membrane protein	Plasmodium falciparum 3D7
PF10_0281	merozoite TRAP-like protein	Plasmodium falciparum 3D7
PFD0295c	apical sushi protein	Plasmodium falciparum 3D7
PF11_0381	subtilisin-like protease 2	Plasmodium falciparum 3D7
PF14_0102	rhoptry-associated protein 1	Plasmodium falciparum 3D7
PFE0080c	rhoptry-associated protein 2	Plasmodium falciparum 3D7
PFE0075c	rhoptry-associated protein 3	Plasmodium falciparum 3D7
PFC0110w	cytoadherence linked asexual protein 3.2	Plasmodium falciparum 3D7
PFI1445w	high molecular weight rhoptry protein 2	Plasmodium falciparum 3D7
PFI0265c	high molecular weight rhoptry protein 3	Plasmodium falciparum 3D7
PFC0120w	cytoadherence linked asexual protein 3.1	Plasmodium falciparum 3D7
PF13_0348	rhoptry protein	Plasmodium falciparum 3D7
MAL7P1.229	cytoadherence linked asexual protein	Plasmodium falciparum 3D7
PFB0935w	cytoadherence linked asexual protein 2	Plasmodium falciparum 3D7
PFI1730w	cytoadherence linked asexual protein 9	Plasmodium falciparum 3D7
MAL7P1.208	rhoptry-associated membrane antigen	Plasmodium falciparum 3D7
MAL7P1.119	rhoptry-associated leucine zipper-like protein 1	Plasmodium falciparum 3D7
MAL13P1.176	reticulocyte binding protein 2 homologue b	Plasmodium falciparum 3D7
PFD1150c	reticulocyte binding protein homologue 4	Plasmodium falciparum 3D7
PFD1145c	reticulocyte binding protein homologue 5	Plasmodium falciparum 3D7
PF14_0495	rhoptry neck protein 2	Plasmodium falciparum 3D7
PF11_0167	conserved Plasmodium membrane protein, unknown function	Plasmodium falciparum 3D7
PFI1475w	merozoite surface protein 1	Plasmodium falciparum 3D7
PFB0310c	merozoite surface protein 4	Plasmodium falciparum 3D7
PFB0305c-a	merozoite surface protein 5	Plasmodium falciparum 3D7
PFE0120c	merozoite surface protein 8,ring-stage membrane protein 1	Plasmodium falciparum 3D7
PFF0995c	merozoite surface protein 10	Plasmodium falciparum 3D7
PF13_0338	cysteine-rich surface protein	Plasmodium falciparum 3D7
PF14_0201	surface protein, Pf113	Plasmodium falciparum 3D7
PF10_0345	merozoite surface protein 3	Plasmodium falciparum 3D7
PF10_0346	merozoite surface protein 6	Plasmodium falciparum 3D7
PF13_0196	MSP7-like protein	Plasmodium falciparum 3D7
MAL13P1.173	MSP7-like protein	Plasmodium falciparum 3D7
MAL13P1.174	MSP7-like protein	Plasmodium falciparum 3D7
PF13_0193	MSP7-like protein	Plasmodium falciparum 3D7
PF10_0344	glutamate-rich protein	Plasmodium falciparum 3D7
PFD0240c	6-cysteine protein	Plasmodium falciparum 3D7
PF10_0347	merozoite surface protein	Plasmodium falciparum 3D7
PF10_0351	probable protein, unknown function	Plasmodium falciparum 3D7
PF10_0352	merozoite surface protein	Plasmodium falciparum 3D7
PF10_0348	duffy binding-like merozoite surface protein	Plasmodium falciparum 3D7
PY04764	duffy receptor, beta form precursor	Plasmodium yoelii yoelii str. 17XNL
PFB0680w	rhoptry neck protein 6	Plasmodium falciparum 3D7
PFD1105w	asparagine-rich protein	Plasmodium falciparum 3D7
Q9XTP6	Adhesive protein-like molecule (CTRP protein) (Ookinete protein)	Plasmodium berghei
Q7RP78	Apical membrane antigen-1	Plasmodium yoelii yoelii
A5K683	Tryptophan-rich antigen (Pv-fam-a)	Plasmodium vivax (strain Salvador I)
A5K806	Sporozoite surface protein 2	Plasmodium vivax (strain Salvador I)
A5KBL6	Merozoite surface protein 5	Plasmodium vivax (strain Salvador I)
Q9Y1P8	Merozoite surface protein-3	Plasmodium vivax
Q4YB67	Merozoite surface protein 7, putative	Plasmodium berghei (strain Anka)
Q9NDJ0	Merozoite surface protein 3b	Plasmodium vivax
A5KDR7	Duffy receptor	Plasmodium vivax (strain Salvador I)
Q4YDC7	Rhoptry-associated protein, putative	Plasmodium berghei (strain Anka)
Q7RC08	Erythrocyte binding protein	Plasmodium yoelii yoelii
Q4Z273	Merozoite surface protein 1,, putative (Fragment)	Plasmodium berghei (strain Anka)
Q7RGC6	U43539 hepatocyte erythrocyte protein 17 kDa	Plasmodium yoelii yoelii
Q7RB23	High molecular weight rhoptry protein 3	Plasmodium yoelii yoelii
A5K925	Tryptophan-rich antigen (Pv-fam-a)	Plasmodium vivax (strain Salvador I)
Q9NDI9	Merozoite surface protein 3g	Plasmodium vivax
A5K086	Merozoite surface protein-9	Plasmodium vivax (strain Salvador I)
A5KDY8	Sexual stage surface protein Pvs28	Plasmodium vivax (strain Salvador I)
Q3MNE9	Merozoite surface protein 10	Plasmodium vivax

## Sheet: Dataset 7
Accession	Protein names	Organism
MAL13P1.173	MSP7-like protein	Plasmodium falciparum
MAL13P1.174	MSP7-like protein	Plasmodium falciparum
MAL13P1.175	msp7-like protein fragment	Plasmodium falciparum
MAL13P1.176	Plasmodium falciparum reticulocyte binding protein 2, homolog b	Plasmodium falciparum
MAL13P1.60	erythrocyte binding antigen 140	Plasmodium falciparum
MAL7P1.170	ring stage expressed protein	Plasmodium falciparum
MAL7P1.176	erythrocyte binding antigen	Plasmodium falciparum
MAL7P1.208	rhoptry-associated membrane antigen, RAMA	Plasmodium falciparum
MAL7P1.229	Cytoadherence linked asexual protein	Plasmodium falciparum
PF10_0281	hypothetical protein	Plasmodium falciparum
PF10_0343	S-antigen	Plasmodium falciparum
PF10_0344	glutamate-rich protein	Plasmodium falciparum
PF10_0345	merozoite surface protein 3	Plasmodium falciparum
PF10_0346	merozoite surface protein 6	Plasmodium falciparum
PF10_0347	merozoite surface protein, putative	Plasmodium falciparum
PF10_0348	erythrocyte membrane protein	Plasmodium falciparum
PF10_0351	hypothetical protein	Plasmodium falciparum
PF10_0352	merozoite surface protein, putative	Plasmodium falciparum
PF11_0168	moving junction protein	Plasmodium falciparum
PF11_0344	apical membrane antigen 1, AMA1	Plasmodium falciparum
PF11_0381	subtilisin-like protease 2	Plasmodium falciparum
PF11_0506	Antigen 332, DBL-like protein	Plasmodium falciparum
PF13_0193	MSP7-like protein	Plasmodium falciparum
PF13_0196	MSP7-like protein	Plasmodium falciparum
PF13_0197	Merozoite Surface Protein 7 precursor, MSP7	Plasmodium falciparum
PF13_0198	reticulocyte binding protein 2 homolog a	Plasmodium falciparum
PF13_0338	cysteine-rich surface protein	Plasmodium falciparum
PF13_0348	PfRhop148,Rhoptry protein	Plasmodium falciparum
PF14_0102	rhoptry-associated protein 1, RAP1	Plasmodium falciparum
PF14_0201	surface protein, putative, Pf113	Plasmodium falciparum
PF14_0495	rhoptry neck protein 2	Plasmodium falciparum
PF14_0637	rhoptry protein, putative	Plasmodium falciparum
PF14_0675	reticulocyte binding protein 2 homolog B, putative	Plasmodium falciparum
PFA0125c	erythrocyte binding antigen-181	Plasmodium falciparum
PFB0300c	merozoite surface protein 2 precursor	Plasmodium falciparum
PFB0305c	merozoite surface protein 5	Plasmodium falciparum
PFB0310c	merozoite surface protein 4	Plasmodium falciparum
PFB0335c	cysteine protease, putative	Plasmodium falciparum
PFB0340c	cysteine protease, putative	Plasmodium falciparum
PFB0345c	cysteine protease, putative	Plasmodium falciparum
PFB0350c	cysteine protease, putative	Plasmodium falciparum
PFB0570w	SPATR-like protein, putative	Plasmodium falciparum
PFB0680w	rhoptry neck protein 6	Plasmodium falciparum
PFB0935w	cytoadherence linked asexual protein 2	Plasmodium falciparum
PFC0110w	cytoadherence linked asexual protein 3.1	Plasmodium falciparum
PFC0120w	cytoadherence linked asexual protein, 3.2	Plasmodium falciparum
PFD0110w	normocyte-binding protein 1, pseudogene	Plasmodium falciparum
PFD0240c	Pfs45-48 related protein, putative	Plasmodium falciparum
PFD0295c	apical sushi protein, ASP	Plasmodium falciparum
PFD0955w	apical merozoite protein (Pf34)	Plasmodium falciparum
PFD1105w	asparagine-rich protein	Plasmodium falciparum
PFD1145c	reticulocyte binding protein homolog 5, Rh5	Plasmodium falciparum
PFD1150c	reticulocyte binding protein homolog 4, Rh4	Plasmodium falciparum
PFD1155w	erythrocyte binding antigen-165	Plasmodium falciparum
PFE0075c	rhoptry-associated protein 3, RAP3	Plasmodium falciparum
PFE0080c	rhoptry-associated protein 2, RAP2	Plasmodium falciparum
PFE0120c	merozoite surface protein 8, MSP8	Plasmodium falciparum
PFE0395c	hypothetical protein, conserved	Plasmodium falciparum
PFF0615c	Plasmodium falciparum membrane protein Pf12 precursor	Plasmodium falciparum
PFF0995c	merozoite surface protein 10, MSP10	Plasmodium falciparum
PFI0265c	RhopH3	Plasmodium falciparum
PFI1445w	high molecular weight rhoptry protein-2	Plasmodium falciparum
PFI1475w	merozoite surface protein 1, precursor	Plasmodium falciparum
PFI1730w	cytoadherence linked asexual protein 9, CLAG9	Plasmodium falciparum
PFL0870w	Plasmodium thrombospondin-related apical membrane protein, PTRAMP	Plasmodium falciparum
PFL1385c	merozoite surface protein 9, MSP9	Plasmodium falciparum
PFL2520w	Plasmodium falciparum reticulocyte binding-like protein homolog 3, PfRh3	Plasmodium falciparum

## Sheet: Dataset 8
Accession	Protein names	Organism
PF11_0344	apical membrane antigen 1	Plasmodium falciparum 3D7
PFB0570w	secreted protein altered thrombospondin repeat protein	Plasmodium falciparum 3D7
PF14_0675	conserved Plasmodium protein, unknown function	Plasmodium falciparum 3D7
PFB0300c	merozoite surface protein 2	Plasmodium falciparum 3D7
MAL7P1.170	Plasmodium exported protein, unknown function	Plasmodium falciparum 3D7
PFE0395c	6-cysteine protein	Plasmodium falciparum 3D7
PFF0615c	6-cysteine protein	Plasmodium falciparum 3D7
PF13_0191	MSP7-like protein	Plasmodium falciparum 3D7
PF10_0343	S-antigen	Plasmodium falciparum 3D7
PBANKA_030480	serine repeat antigen 4	Plasmodium berghei str. ANKA
PFB0340c	serine repeat antigen 5	Plasmodium falciparum 3D7
PFB0335c	serine repeat antigen 6	Plasmodium falciparum 3D7
O96555	Ookinete surface protein (Ookinete surface protein Pvs25)	Plasmodium vivax
Q963J7	Micronemal protein WARP (Von Willerbrand factor A domain-related ookinete/early oocyst protein)	Plasmodium berghei
Q9GSA3	Merozoite surface protein (Merozoite surface protein 8)	Plasmodium yoelii
Q7RT20	Putative uncharacterized protein PY00181	Plasmodium yoelii yoelii
Q6W9J3	Merozoite surface protein 9	Plasmodium berghei
Q4Y9Z7	Rhoptry-associated protein 1, putative	Plasmodium berghei (strain Anka)
A5JZY8	Thrombospondin-related protein 3, putative	Plasmodium vivax (strain Salvador I)
Q38QB3	Rhoptry-associated protein 2	Plasmodium vivax
Q4YWM1	Putative uncharacterized protein	Plasmodium berghei (strain Anka)
A5KB63	Circumsporozoite protein, putative	Plasmodium vivax (strain Salvador I)
Q5MY93	Rhoptry associated membrane antigen	Plasmodium yoelii
Q7RPU0	Rhoptry protein	Plasmodium yoelii yoelii
Q4YV31	MAEBL, putative (Fragment)	Plasmodium berghei (strain Anka)
Q2F5I0	Rhoptry-associated protein 1	Plasmodium vivax
B6RQZ3	Pv38	Plasmodium vivax
O00842	Ookinete surface protein	Plasmodium berghei
O61130	Apical merozoite antigen 1	Plasmodium vivax
A0SVQ2	Merozoite surface protein 7-1	Plasmodium vivax
A5K7S5	CTRP adhesive protein (Invasive stage), putative	Plasmodium vivax (strain Salvador I)
A5KBL7	Merozoite surface protein 4, putative	Plasmodium vivax (strain Salvador I)
A5K695	Reticulocyte binding protein 2 (PvRBP-2), putative	Plasmodium vivax (strain Salvador I)
Q3MLL6	Merozoite surface protein 8	Plasmodium vivax
Q4YRN8	Merozoite surface protein 8, putative	Plasmodium berghei (strain Anka)
Q7YWK5	SOAP	Plasmodium berghei
A5KAP6	Transmission-blocking target antigen Pfs230, putative	Plasmodium vivax (strain Salvador I)
D2T084	Pv34	Plasmodium vivax
A5K699	Reticulocyte-binding protein 1 (RBP1), putative	Plasmodium vivax (strain Salvador I)
Q4Z5Z1	Putative uncharacterized protein	Plasmodium berghei (strain Anka)
Q4Z1X5	Putative uncharacterized protein (Fragment)	Plasmodium berghei (strain Anka)
A6MYZ1	RhopH3	Plasmodium vivax

## Sheet: Dataset 9
Accession	Protein names	Organism
PF11_0344	apical membrane antigen 1	Plasmodium falciparum 3D7
PFB0300c	merozoite surface protein 2	Plasmodium falciparum 3D7
PF10_0343	S-antigen	Plasmodium falciparum 3D7
PBANKA_030480	serine repeat antigen 4	Plasmodium berghei str. ANKA
PFB0340c	serine repeat antigen 5	Plasmodium falciparum 3D7
PFB0335c	serine repeat antigen 6	Plasmodium falciparum 3D7
O96555	Ookinete surface protein (Ookinete surface protein Pvs25)	Plasmodium vivax
Q9GSA3	Merozoite surface protein (Merozoite surface protein 8)	Plasmodium yoelii
Q963J7	Micronemal protein WARP (Von Willerbrand factor A domain-related ookinete/early oocyst protein)	Plasmodium berghei
Q6W9J3	Merozoite surface protein 9	Plasmodium berghei
Q38QB3	Rhoptry-associated protein 2	Plasmodium vivax
Q5MY93	Rhoptry associated membrane antigen	Plasmodium yoelii
Q2F5I0	Rhoptry-associated protein 1	Plasmodium vivax
B6RQZ3	Pv38	Plasmodium vivax
Q7RPU0	Rhoptry protein	Plasmodium yoelii yoelii
O61130	Apical merozoite antigen 1	Plasmodium vivax
A0SVQ2	Merozoite surface protein 7-1	Plasmodium vivax
Q3MLL6	Merozoite surface protein 8	Plasmodium vivax
D2T084	Pv34	Plasmodium vivax
A6MYZ1	RhopH3	Plasmodium vivax
