# Supplementary material for: Identification of Plasmodium vivax Proteins with Potential Role in Invasion Using Sequence Redundancy Reduction and Profile Hidden Markov Models
Source: PLoS One. 2011 Oct 3;6(10):e25189. doi: 10.1371/journal.pone.0025189 (PMC3184965; doi:10.1371/journal.pone.0025189)
Supplement: Table S2 — Target data set. (XLS) [file pone.0025189.s002.xls]

## Sheet: Sheet1
582	NAME
Pv084420	41K blood stage antigen precursor 41-3, putative
Pv099320	acid phosphatase, putative
Pv097745	actin depolymerizing factor, putative
Pv122635	ADP-ribosylation factor, putative
Pv092275	apical merozoite antigen 1
Pv116695	aspartic protease PM5
Pv088125	aspartyl protease, putative
Pv111035	aspartyl protease, putative
Pv117180	aspartyl proteinase, putative
Pv119690	aspartyl proteinase, putative
Pv002785	ATP-dependent acyl-CoA synthetase, putative
Pv097775	ATP-dependent helicase, putative
Pv116720	beta-hydroxyacyl-ACP dehydratase precursor, putative
Pv116985	biotin carboxylase subunit of acetyl CoA carboxylase, putative
Pv091465	cathepsin C precursor, putative
Pv087680	chitinase
Pv091700	circumsporozoite-protein related antigen, putative
Pv123590	clathrin coat assembly protein AP50, putative
Pv100755	clustered-asparagine-rich protein, putative
Pv122545	Cop-coated vesicle membrane protein p24 precursor, putative
Pv121885	cytoadherence linked asexual protein, CLAG, putative
Pv099325	cytochrome b5-like Heme/Steroid binding domain containing protein
Pv099815	cytoplasmic dynein light chain, putative
Pv089510	D13 protein, putative
Pv117045	D13 protein, putative
Pv118305	dephospho-CoA kinase, putative
Pv002745	DHHC zinc finger domain containing protein
Pv122880	DHHC zinc finger domain containing protein
Pv099990	diacylglycerol kinase, putative
Pv089610	dihydrolipoamide dehydrogenase, putative
Pv110910	DNA polymerase zeta catalytic subunit, putative
Pv083255	DNA topoisomerase III alpha, putative
Pv085985	DNA-damage inducible protein, putative
Pv085755	DnaJ domain containing protein
Pv117175	dynein beta chain, putative
Pv003565	early transcribed membrane protein (ETRAMP)
Pv086915	early transcribed membrane protein (ETRAMP)
Pv090230	early transcribed membrane protein (ETRAMP)
Pv111065	early transcribed membrane protein (ETRAMP)
Pv121950	early transcribed membrane protein (ETRAMP)
Pv087815	endonuclease/exonuclease/phosphatase domain containing protein
Pv091815	endoplasmic reticulum oxidoreductin, putative
Pv113890	enoyl-acyl carrier protein reductase
Pv092975	erythrocyte binding protein 1
Pv116915	exported protein 2, putative
Pv002930	GDP-fucose transporter, putative
Pv094915	GDP-L-fucose synthetase, putative
Pv083470	glycerol kinase, putative
Pv084315	glyoxalase II, putative
Pv092055	GPI8p transamidase, putative
Pv089690	GTP-binding protein, putative
Pv091470	heat shock protein 101, putative
Pv099930	high molecular weight rhoptry protein-2, putative
Pv118010	Histone H1, gonadal, putative
Pv090210	hypothetical protein
Pv092940	hypothetical protein
Pv098775	hypothetical protein
Pv101605	hypothetical protein
Pv110935	hypothetical protein
Pv113260	hypothetical protein
Pv114765	hypothetical protein
Pv121875	hypothetical protein
Pv000000	hypothetical protein
Pv001655	hypothetical protein
Pv001980	hypothetical protein
Pv003530	hypothetical protein
Pv003560	hypothetical protein
Pv005065	hypothetical protein
Pv037690	hypothetical protein
Pv074190	hypothetical protein
Pv081825	hypothetical protein
Pv081845	hypothetical protein
Pv082710	hypothetical protein
Pv082765	hypothetical protein
Pv082870	hypothetical protein
Pv083275	hypothetical protein
Pv083520	hypothetical protein
Pv084095	hypothetical protein
Pv085785	hypothetical protein
Pv085970	hypothetical protein
Pv086135	hypothetical protein
Pv086920	hypothetical protein
Pv087140	hypothetical protein
Pv089440	hypothetical protein
Pv091395	hypothetical protein
Pv092380	hypothetical protein
Pv092905	hypothetical protein
Pv092915	hypothetical protein
Pv094280	hypothetical protein
Pv094510	hypothetical protein
Pv094960	hypothetical protein
Pv096030	hypothetical protein
Pv096055	hypothetical protein
Pv096955	hypothetical protein
Pv096965	hypothetical protein
Pv097730	hypothetical protein
Pv099735	hypothetical protein
Pv099800	hypothetical protein
Pv099835	hypothetical protein
Pv099900	hypothetical protein
Pv101380	hypothetical protein
Pv101500	hypothetical protein
Pv101530	hypothetical protein
Pv101545	hypothetical protein
Pv101555	hypothetical protein
Pv105705	hypothetical protein
Pv107230	hypothetical protein
Pv110945	hypothetical protein
Pv110960	hypothetical protein
Pv110965	hypothetical protein
Pv111020	hypothetical protein
Pv113225	hypothetical protein
Pv117070	hypothetical protein
Pv117140	hypothetical protein
Pv117370	hypothetical protein
Pv118115	hypothetical protein
Pv118265	hypothetical protein
Pv118355	hypothetical protein
Pv119225	hypothetical protein
Pv119230	hypothetical protein
Pv119805	hypothetical protein
Pv121955	hypothetical protein
Pv123760	hypothetical protein
Pv000945	hypothetical protein, conserved
Pv001015	hypothetical protein, conserved
Pv084970	hypothetical protein, conserved
Pv085445	hypothetical protein, conserved
Pv088910	hypothetical protein, conserved
Pv092425	hypothetical protein, conserved
Pv094310	hypothetical protein, conserved
Pv113220	hypothetical protein, conserved
Pv079750	hypothetical protein, conserved
Pv081330	hypothetical protein, conserved
Pv081550	hypothetical protein, conserved
Pv082535	hypothetical protein, conserved
Pv084670	hypothetical protein, conserved
Pv085140	hypothetical protein, conserved
Pv086895	hypothetical protein, conserved
Pv090030	hypothetical protein, conserved
Pv094620	hypothetical protein, conserved
Pv095305	hypothetical protein, conserved
Pv110950	hypothetical protein, conserved
Pv117270	hypothetical protein, conserved
Pv122805	hypothetical protein, conserved
Pv123580	hypothetical protein, conserved
Pv084815	hypothetical protein, conserved
Pv000805	hypothetical protein, conserved
Pv001025	hypothetical protein, conserved
Pv001725	hypothetical protein, conserved
Pv001950	hypothetical protein, conserved
Pv002700	hypothetical protein, conserved
Pv002710	hypothetical protein, conserved
Pv002790	hypothetical protein, conserved
Pv002950	hypothetical protein, conserved
Pv003500	hypothetical protein, conserved
Pv003605	hypothetical protein, conserved
Pv003635	hypothetical protein, conserved
Pv003640	hypothetical protein, conserved
Pv003980	hypothetical protein, conserved
Pv079725	hypothetical protein, conserved
Pv079870	hypothetical protein, conserved
Pv079980	hypothetical protein, conserved
Pv080040	hypothetical protein, conserved
Pv080070	hypothetical protein, conserved
Pv080075	hypothetical protein, conserved
Pv080120	hypothetical protein, conserved
Pv080130	hypothetical protein, conserved
Pv080165	hypothetical protein, conserved
Pv080305	hypothetical protein, conserved
Pv080590	hypothetical protein, conserved
Pv080665	hypothetical protein, conserved
Pv080680	hypothetical protein, conserved
Pv080695	hypothetical protein, conserved
Pv080700	hypothetical protein, conserved
Pv081480	hypothetical protein, conserved
Pv081500	hypothetical protein, conserved
Pv081525	hypothetical protein, conserved
Pv081810	hypothetical protein, conserved
Pv082430	hypothetical protein, conserved
Pv082505	hypothetical protein, conserved
Pv082595	hypothetical protein, conserved
Pv082815	hypothetical protein, conserved
Pv082830	hypothetical protein, conserved
Pv082875	hypothetical protein, conserved
Pv082890	hypothetical protein, conserved
Pv082955	hypothetical protein, conserved
Pv083050	hypothetical protein, conserved
Pv083085	hypothetical protein, conserved
Pv083105	hypothetical protein, conserved
Pv083110	hypothetical protein, conserved
Pv083180	hypothetical protein, conserved
Pv083300	hypothetical protein, conserved
Pv083315	hypothetical protein, conserved
Pv083420	hypothetical protein, conserved
Pv083425	hypothetical protein, conserved
Pv083460	hypothetical protein, conserved
Pv083480	hypothetical protein, conserved
Pv083545	hypothetical protein, conserved
Pv084120	hypothetical protein, conserved
Pv084260	hypothetical protein, conserved
Pv084400	hypothetical protein, conserved
Pv084680	hypothetical protein, conserved
Pv084720	hypothetical protein, conserved
Pv084865	hypothetical protein, conserved
Pv085075	hypothetical protein, conserved
Pv085180	hypothetical protein, conserved
Pv085615	hypothetical protein, conserved
Pv085635	hypothetical protein, conserved
Pv085650	hypothetical protein, conserved
Pv085900	hypothetical protein, conserved
Pv085975	hypothetical protein, conserved
Pv085980	hypothetical protein, conserved
Pv086090	hypothetical protein, conserved
Pv086195	hypothetical protein, conserved
Pv086200	hypothetical protein, conserved
Pv086225	hypothetical protein, conserved
Pv087160	hypothetical protein, conserved
Pv087725	hypothetical protein, conserved
Pv087830	hypothetical protein, conserved
Pv087940	hypothetical protein, conserved
Pv088270	hypothetical protein, conserved
Pv088860	hypothetical protein, conserved
Pv088970	hypothetical protein, conserved
Pv088990	hypothetical protein, conserved
Pv089070	hypothetical protein, conserved
Pv089075	hypothetical protein, conserved
Pv089105	hypothetical protein, conserved
Pv089330	hypothetical protein, conserved
Pv089385	hypothetical protein, conserved
Pv089485	hypothetical protein, conserved
Pv089525	hypothetical protein, conserved
Pv089530	hypothetical protein, conserved
Pv089695	hypothetical protein, conserved
Pv089940	hypothetical protein, conserved
Pv090110	hypothetical protein, conserved
Pv090145	hypothetical protein, conserved
Pv090185	hypothetical protein, conserved
Pv090225	hypothetical protein, conserved
Pv090240	hypothetical protein, conserved
Pv090860	hypothetical protein, conserved
Pv090945	hypothetical protein, conserved
Pv090960	hypothetical protein, conserved
Pv091250	hypothetical protein, conserved
Pv091300	hypothetical protein, conserved
Pv091430	hypothetical protein, conserved
Pv091580	hypothetical protein, conserved
Pv091670	hypothetical protein, conserved
Pv091695	hypothetical protein, conserved
Pv091735	hypothetical protein, conserved
Pv091990	hypothetical protein, conserved
Pv092070	hypothetical protein, conserved
Pv092160	hypothetical protein, conserved
Pv092180	hypothetical protein, conserved
Pv092450	hypothetical protein, conserved
Pv092505	hypothetical protein, conserved
Pv092525	hypothetical protein, conserved
Pv092560	hypothetical protein, conserved
Pv092565	hypothetical protein, conserved
Pv092615	hypothetical protein, conserved
Pv092920	hypothetical protein, conserved
Pv092945	hypothetical protein, conserved
Pv092950	hypothetical protein, conserved
Pv094425	hypothetical protein, conserved
Pv094670	hypothetical protein, conserved
Pv094735	hypothetical protein, conserved
Pv094795	hypothetical protein, conserved
Pv094830	hypothetical protein, conserved
Pv094870	hypothetical protein, conserved
Pv094905	hypothetical protein, conserved
Pv094920	hypothetical protein, conserved
Pv094925	hypothetical protein, conserved
Pv095055	hypothetical protein, conserved
Pv095215	hypothetical protein, conserved
Pv095225	hypothetical protein, conserved
Pv095240	hypothetical protein, conserved
Pv095330	hypothetical protein, conserved
Pv095435	hypothetical protein, conserved
Pv095495	hypothetical protein, conserved
Pv096065	hypothetical protein, conserved
Pv096215	hypothetical protein, conserved
Pv096260	hypothetical protein, conserved
Pv097005	hypothetical protein, conserved
Pv097630	hypothetical protein, conserved
Pv097930	hypothetical protein, conserved
Pv097955	hypothetical protein, conserved
Pv098590	hypothetical protein, conserved
Pv098610	hypothetical protein, conserved
Pv098635	hypothetical protein, conserved
Pv098655	hypothetical protein, conserved
Pv098660	hypothetical protein, conserved
Pv098755	hypothetical protein, conserved
Pv098825	hypothetical protein, conserved
Pv098900	hypothetical protein, conserved
Pv099000	hypothetical protein, conserved
Pv099050	hypothetical protein, conserved
Pv099245	hypothetical protein, conserved
Pv099255	hypothetical protein, conserved
Pv099285	hypothetical protein, conserved
Pv099375	hypothetical protein, conserved
Pv099450	hypothetical protein, conserved
Pv099640	hypothetical protein, conserved
Pv099670	hypothetical protein, conserved
Pv099710	hypothetical protein, conserved
Pv099760	hypothetical protein, conserved
Pv099960	hypothetical protein, conserved
Pv100510	hypothetical protein, conserved
Pv100580	hypothetical protein, conserved
Pv100685	hypothetical protein, conserved
Pv100760	hypothetical protein, conserved
Pv100850	hypothetical protein, conserved
Pv100920	hypothetical protein, conserved
Pv101295	hypothetical protein, conserved
Pv101400	hypothetical protein, conserved
Pv101485	hypothetical protein, conserved
Pv101490	hypothetical protein, conserved
Pv110805	hypothetical protein, conserved
Pv110900	hypothetical protein, conserved
Pv110995	hypothetical protein, conserved
Pv111165	hypothetical protein, conserved
Pv111290	hypothetical protein, conserved
Pv111295	hypothetical protein, conserved
Pv111440	hypothetical protein, conserved
Pv111515	hypothetical protein, conserved
Pv111530	hypothetical protein, conserved
Pv113275	hypothetical protein, conserved
Pv113280	hypothetical protein, conserved
Pv113385	hypothetical protein, conserved
Pv113630	hypothetical protein, conserved
Pv113690	hypothetical protein, conserved
Pv113965	hypothetical protein, conserved
Pv114345	hypothetical protein, conserved
Pv114375	hypothetical protein, conserved
Pv114520	hypothetical protein, conserved
Pv114610	hypothetical protein, conserved
Pv114620	hypothetical protein, conserved
Pv114780	hypothetical protein, conserved
Pv114805	hypothetical protein, conserved
Pv114900	hypothetical protein, conserved
Pv115145	hypothetical protein, conserved
Pv116525	hypothetical protein, conserved
Pv116725	hypothetical protein, conserved
Pv116775	hypothetical protein, conserved
Pv116855	hypothetical protein, conserved
Pv116860	hypothetical protein, conserved
Pv116895	hypothetical protein, conserved
Pv117145	hypothetical protein, conserved
Pv117165	hypothetical protein, conserved
Pv117190	hypothetical protein, conserved
Pv117315	hypothetical protein, conserved
Pv117335	hypothetical protein, conserved
Pv117345	hypothetical protein, conserved
Pv117465	hypothetical protein, conserved
Pv117620	hypothetical protein, conserved
Pv117680	hypothetical protein, conserved
Pv117800	hypothetical protein, conserved
Pv117865	hypothetical protein, conserved
Pv117880	hypothetical protein, conserved
Pv117950	hypothetical protein, conserved
Pv117960	hypothetical protein, conserved
Pv118030	hypothetical protein, conserved
Pv118040	hypothetical protein, conserved
Pv118080	hypothetical protein, conserved
Pv118175	hypothetical protein, conserved
Pv118415	hypothetical protein, conserved
Pv118485	hypothetical protein, conserved
Pv118525	hypothetical protein, conserved
Pv118590	hypothetical protein, conserved
Pv118650	hypothetical protein, conserved
Pv118670	hypothetical protein, conserved
Pv119320	hypothetical protein, conserved
Pv119510	hypothetical protein, conserved
Pv119625	hypothetical protein, conserved
Pv122010	hypothetical protein, conserved
Pv122150	hypothetical protein, conserved
Pv122160	hypothetical protein, conserved
Pv122255	hypothetical protein, conserved
Pv122340	hypothetical protein, conserved
Pv122365	hypothetical protein, conserved
Pv122440	hypothetical protein, conserved
Pv122655	hypothetical protein, conserved
Pv122720	hypothetical protein, conserved
Pv122835	hypothetical protein, conserved
Pv122865	hypothetical protein, conserved
Pv122895	hypothetical protein, conserved
Pv122965	hypothetical protein, conserved
Pv122975	hypothetical protein, conserved
Pv123045	hypothetical protein, conserved
Pv123105	hypothetical protein, conserved
Pv123125	hypothetical protein, conserved
Pv123185	hypothetical protein, conserved
Pv123190	hypothetical protein, conserved
Pv123225	hypothetical protein, conserved
Pv123365	hypothetical protein, conserved
Pv123395	hypothetical protein, conserved
Pv123410	hypothetical protein, conserved
Pv123425	hypothetical protein, conserved
Pv123550	hypothetical protein, conserved
Pv123565	hypothetical protein, conserved
Pv123570	hypothetical protein, conserved
Pv123605	hypothetical protein, conserved
Pv123655	hypothetical protein, conserved
Pv123685	hypothetical protein, conserved
Pv123690	hypothetical protein, conserved
Pv123730	hypothetical protein, conserved
Pv123775	hypothetical protein, conserved
Pv123780	hypothetical protein, conserved
Pv123790	hypothetical protein, conserved
Pv123835	hypothetical protein, conserved
Pv123870	hypothetical protein, conserved
Pv123930	hypothetical protein, conserved
Pv123975	hypothetical protein, conserved
Pv124090	hypothetical protein, conserved
Pv124155	hypothetical protein, conserved
Pv117675	LCCL domain-containing protein CCP2, putative
Pv099575	MAC/Perforin domain containing protein
Pv099980	major blood-stage surface antigen Pv200
Pv083240	male fertility protein pf47, putative
Pv113775	membrane protein pf12 precursor, putative
Pv111355	merozoite capping protein 1, putative
Pv114145	merozoite surface protein 10, putative
Pv097685	merozoite surface protein 3 (MSP3), putative
Pv097715	merozoite surface protein 3 (MSP3), putative
Pv097690	merozoite surface protein 3 (MSP3), putative
Pv097700	merozoite surface protein 3 (MSP3), putative
Pv097710	merozoite surface protein 3 (MSP3), putative
Pv097720	merozoite surface protein 3 alpha (MSP3a)
Pv097695	merozoite surface protein 3 alpha (MSP3a), putative
Pv097705	merozoite surface protein 3 alpha (MSP3a), putative
Pv097680	merozoite surface protein 3 beta (MSP3b)
Pv097670	merozoite surface protein 3 gamma (MSP3g), putative
Pv097675	merozoite surface protein 3 gamma (MSP3g), putative
Pv003775	merozoite surface protein 4, putative
Pv003770	merozoite surface protein 5
Pv082665	merozoite surface protein 7 (MSP7)
Pv082675	merozoite surface protein 7 (MSP7)
Pv082685	merozoite surface protein 7 (MSP7)
Pv082700	merozoite surface protein 7 (MSP7)
Pv082650	merozoite surface protein 7 (MSP7), putative
Pv082655	merozoite surface protein 7 (MSP7), putative
Pv082670	merozoite surface protein 7 (MSP7), putative
Pv082680	merozoite surface protein 7 (MSP7), putative
Pv082695	merozoite surface protein 7 (MSP7), putative
Pv124060	merozoite surface protein-9 precursor
Pv118575	metacaspase 2, putative
Pv086080	multidomain scavenger receptor, putative
Pv117755	nifU protein, putative
Pv002510	Nucleosomal binding protein 1, putative
Pv111175	ookinete surface protein Pvs25
Pv117900	PA14 domain containing protein
Pv003515	Phist protein (Pf-fam-b)
Pv086910	Phist protein (Pf-fam-b)
Pv093680	Phist protein (Pf-fam-b)
Pv101535	Phist protein (Pf-fam-b)
Pv110820	Phist protein (Pf-fam-b)
Pv123630	phosphatidylethanolamine-binding protein, putative
Pv117385	phosphatidylinositol-4-phosphate-5-kinase, putative
Pv117005	phosphoesterase, putative
Pv114330	Plasmodium falciparum CPW-WPC domain containing protein
Pv114600	Plasmodium falciparum CPW-WPC domain containing protein
Pv000980	Plasmodium yoelii blood stage membrane protein ag-1, putative
Pv084510	porphobilinogen deaminase, putative
Pv098970	prenylated protein, putative
Pv001005	protease, putative
Pv116850	protein disulfide isomerase, putative
Pv094695	protein phosphatase 2C, putative
Pv002515	Pv-fam-b protein
Pv002520	Pv-fam-b protein
Pv002530	Pv-fam-b protein
Pv002535	Pv-fam-b protein
Pv096990	Pv-fam-d protein
Pv101505	Pv-fam-d protein
Pv101540	Pv-fam-d protein
Pv112710	Pv-fam-d protein
Pv121910	Pv-fam-d protein
Pv117735	Pv-fam-g protein
Pv117740	Pv-fam-g protein
Pv117805	pyridine nucleotide transhydrogenase, putative
Pv089445	RAD protein (Pv-fam-e)
Pv089450	RAD protein (Pv-fam-e)
Pv089455	RAD protein (Pv-fam-e)
Pv089460	RAD protein (Pv-fam-e)
Pv089465	RAD protein (Pv-fam-e)
Pv089470	RAD protein (Pv-fam-e)
Pv089475	RAD protein (Pv-fam-e)
Pv089765	RAD protein (Pv-fam-e)
Pv089785	RAD protein (Pv-fam-e)
Pv089795	RAD protein (Pv-fam-e)
Pv089800	RAD protein (Pv-fam-e)
Pv089810	RAD protein (Pv-fam-e)
Pv089815	RAD protein (Pv-fam-e)
Pv089820	RAD protein (Pv-fam-e)
Pv089830	RAD protein (Pv-fam-e)
Pv089835	RAD protein (Pv-fam-e)
Pv089845	RAD protein (Pv-fam-e)
Pv089850	RAD protein (Pv-fam-e)
Pv089865	RAD protein (Pv-fam-e)
Pv089875	RAD protein (Pv-fam-e)
Pv089880	RAD protein (Pv-fam-e)
Pv094650	RAD protein (Pv-fam-e)
Pv098685	replication factor A-related protein, putative
Pv098585	reticulocyte-binding protein 1 (RBP1), putative
Pv121920	reticulocyte-binding protein 2 (RBP2), like
Pv087885	rhoptry associated membrane antigen, putative
Pv085930	rhoptry-associated protein 1, putative
Pv097590	rhoptry-associated protein 2, putative
Pv114570	RNA binding function, putative
Pv114940	RNA-binding protein, putative
Pv123295	RuvB-like 1, putative
Pv117230	Ser/Thr protein phosphatase family protein
Pv003800	serine-repeat antigen (SERA)
Pv003805	serine-repeat antigen (SERA), putative
Pv003815	serine-repeat antigen (SERA), truncated, putative
Pv003850	serine-repeat antigen 2 (SERA)
Pv003825	serine-repeat antigen 4 (SERA)
Pv003830	serine-repeat antigen 5 (SERA)
Pv000930	sexual stage antigen s16, putative
Pv111180	sexual stage surface protein Pvs28
Pv002970	small GTPase rab5, putative
Pv098605	small GTPase Rab7, putative
Pv089930	small GTP-binding protein sar1, putative
Pv092460	subtilisin-like protease 2, putative
Pv097935	subtilisin-like protease precursor, putative
Pv097920	subtilisin-like serine protease, putative
Pv123575	thrombospondin-related protein 3 precursor, putative
Pv101080	translation initiation factor SUI1, putative
Pv079895	transmembrane protein, putative
Pv083235	transmission blocking target antigen precursor (Pfs48/45), putative
Pv000995	transmission-blocking target antigen Pfs230, putative
Pv003905	transmission-blocking target antigen Pfs230, putative
Pv003950	transport protein SEC61 gamma subunit, putative
Pv113615	transporter protein, putative
Pv002500	tryptophan-rich antigen (Pv-fam-a)
Pv092995	tryptophan-rich antigen (Pv-fam-a)
Pv096950	tryptophan-rich antigen (Pv-fam-a)
Pv101525	tryptophan-rich antigen (Pv-fam-a)
Pv109280	tryptophan-rich antigen (Pv-fam-a)
Pv112665	tryptophan-rich antigen (Pv-fam-a)
Pv112670	tryptophan-rich antigen (Pv-fam-a)
Pv112675	tryptophan-rich antigen (Pv-fam-a)
Pv112685	tryptophan-rich antigen (Pv-fam-a)
Pv101475	tryptophanyl-tRNA synthetase, putative
Pv118660	tubulin, putative
Pv103145	variable surface protein Vir10, putative
Pv047690	variable surface protein Vir10, truncated, putative
Pv103160	variable surface protein Vir10-like
Pv094240	variable surface protein Vir12/24-related
Pv001615	variable surface protein Vir12/24-related
Pv005060	variable surface protein Vir12-like
Pv029190	variable surface protein Vir14, putative
Pv120330	variable surface protein Vir14-related
Pv121355	variable surface protein Vir15-like
Pv004525	variable surface protein Vir16/32-related
Pv095995	variable surface protein Vir16/32-related
Pv011610	variable surface protein Vir17, putative
Pv096930	variable surface protein Vir1-related, truncated
Pv058690	variable surface protein Vir21, truncated, putative
Pv062190	variable surface protein Vir21, truncated, putative
Pv088790	variable surface protein Vir21-like
Pv088805	variable surface protein Vir22/24-like
Pv096910	variable surface protein Vir23-related
Pv088780	variable surface protein Vir24-related
Pv093710	variable surface protein Vir24-related
Pv101565	variable surface protein Vir24-related
Pv059690	variable surface protein Vir26, putative
Pv108775	variable surface protein Vir26, truncated, putative
Pv053190	variable surface protein Vir27, putative
Pv102630	variable surface protein Vir27, putative
Pv054690	variable surface protein Vir29, truncated, putative
Pv053690	variable surface protein Vir30, putative
Pv061190	variable surface protein Vir32, putative
Pv040690	variable surface protein Vir35, putative
Pv086850	variable surface protein Vir35, putative
Pv108760	variable surface protein Vir35, putative
Pv109785	variable surface protein Vir35, putative
Pv004520	variable surface protein Vir4, putative
Pv096000	variable surface protein Vir4, putative
Pv101570	variable surface protein Vir5-related
Pv112115	variable surface protein Vir6, putative
Pv096915	variable usrface prootein Vir21-related
Pv117625	V-type H(+)-translocating pyrophosphatase, putative
Pv084500	WD domain, G-beta repeat domain containing protein
Pv080690	WD-repeat potein, putative
