# Supplementary material for: Identification of Plasmodium vivax Proteins with Potential Role in Invasion Using Sequence Redundancy Reduction and Profile Hidden Markov Models
Source: PLoS One. 2011 Oct 3;6(10):e25189. doi: 10.1371/journal.pone.0025189 (PMC3184965; doi:10.1371/journal.pone.0025189)
Supplement: Table S4 — Ortologs of the identified proteins found in other Plasmodium species. (XLS) [file pone.0025189.s004.xls]

## Sheet: orthologues
		ID	Gene	Organism	Product	Source
	1	PVX_123105	PBANKA_142420	Plasmodium berghei str. ANKA	conserved Plasmodium protein, unknown function	PlasmoDB, OrthoMCL DB
			PCHAS_142600	Plasmodium chabaudi chabaudi	conserved Plasmodium protein, unknown function	PlasmoDB, OrthoMCL DB
			PF08_0081	Plasmodium falciparum 3D7	conserved Plasmodium protein, unknown function	PlasmoDB, OrthoMCL DB
			PFIT_PF08_0081	Plasmodium falciparum IT	conserved Plasmodium protein, unknown function	PlasmoDB
			PKH_142510	Plasmodium knowlesi strain H	conserved Plasmodium protein, unknown function	PlasmoDB, OrthoMCL DB
			PY00458	Plasmodium yoelii yoelii str. 17XNL	hypothetical protein	PlasmoDB, OrthoMCL DB
	2	PVX_101605
	3	PVX_123550	PBANKA_143310	Plasmodium berghei str. ANKA	conserved Plasmodium protein, unknown function	PlasmoDB, OrthoMCL DB
			PCHAS_143510	Plasmodium chabaudi chabaudi	conserved Plasmodium protein, unknown function	PlasmoDB, OrthoMCL DB
			PFL0845w	Plasmodium falciparum 3D7	conserved Plasmodium protein, unknown function	PlasmoDB, OrthoMCL DB
			PFIT_PFL0845w	Plasmodium falciparum IT	conserved Plasmodium protein, unknown function	PlasmoDB
			PKH_143460	Plasmodium knowlesi strain H	conserved Plasmodium protein, unknown function	PlasmoDB, OrthoMCL DB
			PY04727	Plasmodium yoelii yoelii str. 17XNL	hypothetical protein	PlasmoDB, OrthoMCL DB
	4	PVX_118525	PBANKA_130320	Plasmodium berghei str. ANKA	conserved Plasmodium protein, unknown function	PlasmoDB, OrthoMCL DB
			PCHAS_130640	Plasmodium chabaudi chabaudi	conserved Plasmodium protein, unknown function	PlasmoDB, OrthoMCL DB
			PF14_0372	Plasmodium falciparum 3D7	conserved Plasmodium protein, unknown function	PlasmoDB, OrthoMCL DB
			PFIT_PF14_0372	Plasmodium falciparum IT	conserved Plasmodium protein, unknown function	PlasmoDB
			PKH_126700	Plasmodium knowlesi strain H	hypothetical protein, conserved in Apicomplexan species	PlasmoDB, OrthoMCL DB
			PY00410	Plasmodium yoelii yoelii str. 17XNL	hypothetical protein	PlasmoDB, OrthoMCL DB
			PY05633	Plasmodium yoelii yoelii str. 17XNL	hypothetical protein	PlasmoDB, OrthoMCL DB
	5	PVX_081810	PBANKA_021440	Plasmodium berghei str. ANKA	transcription factor with AP2 domain(s), putative	PlasmoDB, OrthoMCL DB
			PCHAS_021280	Plasmodium chabaudi chabaudi	transcription factor with AP2 domain(s), putative	PlasmoDB, OrthoMCL DB
			PF07_0126	Plasmodium falciparum 3D7	transcription factor with AP2 domain(s), putative	PlasmoDB, OrthoMCL DB
			PFIT_PF07_0126	Plasmodium falciparum IT	transcription factor with AP2 domain(s), putative	PlasmoDB
			PKH_021500	Plasmodium knowlesi strain H	conserved Plasmodium protein, unknown function	PlasmoDB, OrthoMCL DB
			PY01583	Plasmodium yoelii yoelii str. 17XNL	hypothetical protein	PlasmoDB, OrthoMCL DB
	6	PVX_094425	PBANKA_120290	Plasmodium berghei str. ANKA	conserved Plasmodium protein, unknown function	PlasmoDB, OrthoMCL DB
			PCHAS_120360	Plasmodium chabaudi chabaudi	conserved Plasmodium protein, unknown function	PlasmoDB, OrthoMCL DB
			PF10_0049	Plasmodium falciparum 3D7	conserved Plasmodium membrane protein, unknown function	PlasmoDB, OrthoMCL DB
			PFIT_PF10_0049	Plasmodium falciparum IT	conserved Plasmodium membrane protein, unknown function	PlasmoDB
			PKH_080320	Plasmodium knowlesi strain H	conserved Plasmodium protein, unknown function	PlasmoDB, OrthoMCL DB
			PY06618	Plasmodium yoelii yoelii str. 17XNL	hypothetical protein	PlasmoDB, OrthoMCL DB
	7	PVX_092425	PBANKA_091240	Plasmodium berghei str. ANKA	conserved Plasmodium protein, unknown function	PlasmoDB, OrthoMCL DB
			PCHAS_071370	Plasmodium chabaudi chabaudi	conserved Plasmodium protein, unknown function	PlasmoDB, OrthoMCL DB
			PF11_0373	Plasmodium falciparum 3D7	conserved Plasmodium protein, unknown function	PlasmoDB, OrthoMCL DB
			PFIT_PF11_0373	Plasmodium falciparum IT	conserved Plasmodium protein, unknown function	PlasmoDB
			PKH_093410	Plasmodium knowlesi strain H	conserved Plasmodium protein, unknown function	PlasmoDB, OrthoMCL DB
			PY01227	Plasmodium yoelii yoelii str. 17XNL	ERYTHROCYTE MEMBRANE PROTEIN PFEMP3	PlasmoDB, OrthoMCL DB
	8	PVX_081845	PVX_097565	Plasmodium vivax SaI-1	hypothetical protein	PlasmoDB, OrthoMCL DB
	9	PVX_080305	PBANKA_123360	Plasmodium berghei str. ANKA	secreted ookinete protein, putative	PlasmoDB, OrthoMCL DB
			PCHAS_123420	Plasmodium chabaudi chabaudi	secreted ookinete protein, putative	PlasmoDB, OrthoMCL DB
			PFE0940c	Plasmodium falciparum 3D7	secreted ookinete protein, putative	PlasmoDB, OrthoMCL DB
			PFIT_PFE0940c	Plasmodium falciparum IT	conserved Plasmodium protein, unknown function	PlasmoDB
			PKH_101400	Plasmodium knowlesi strain H	conserved Plasmodium protein, unknown function	PlasmoDB, OrthoMCL DB
			PY03392	Plasmodium yoelii yoelii str. 17XNL	hypothetical protein	PlasmoDB, OrthoMCL DB
	10	PVX_101555	PBANKA_052470	Plasmodium berghei str. ANKA	Plasmodium exported protein, unknown function	PlasmoDB, OrthoMCL DB
			PCHAS_052490	Plasmodium chabaudi chabaudi	Plasmodium exported protein, unknown function	PlasmoDB, OrthoMCL DB
			PKH_000510	Plasmodium knowlesi strain H	conserved Plasmodium protein, unknown function	PlasmoDB, OrthoMCL DB
			PKH_070002	Plasmodium knowlesi strain H	MAEBL, putative	PlasmoDB, OrthoMCL DB
			PY04797	Plasmodium yoelii yoelii str. 17XNL	maebl	PlasmoDB, OrthoMCL DB
	11	PVX_002510	PBANKA_090130	Plasmodium berghei str. ANKA	merozoite adhesive erythrocytic binding protein	PlasmoDB, OrthoMCL DB
			PCHAS_070250	Plasmodium chabaudi chabaudi	merozoite adhesive erythrocytic binding protein	PlasmoDB, OrthoMCL DB
			PF11_0486	Plasmodium falciparum 3D7	merozoite adhesive erythrocytic binding protein	PlasmoDB, OrthoMCL DB
			PFE0230w	Plasmodium falciparum 3D7	conserved Plasmodium protein, unknown function	PlasmoDB, OrthoMCL DB
			PFIT_MAL13P1.176	Plasmodium falciparum IT	reticulocyte binding protein 2 homolog b	PlasmoDB
			PFIT_PF11_0486	Plasmodium falciparum IT	merozoite adhesive erythrocytic binding protein	PlasmoDB
			PFIT_PFE0230w	Plasmodium falciparum IT	conserved Plasmodium protein, unknown function	PlasmoDB
			PKH_094500	Plasmodium knowlesi strain H	MAEBL	PlasmoDB, OrthoMCL DB
			PVX_092975	Plasmodium vivax SaI-1	erythrocyte binding protein 1	PlasmoDB, OrthoMCL DB
			PVX_097685	Plasmodium vivax SaI-1	merozoite surface protein 3 (MSP3), putative	PlasmoDB, OrthoMCL DB
			PVX_097690	Plasmodium vivax SaI-1	merozoite surface protein 3 (MSP3), putative	PlasmoDB, OrthoMCL DB
			PVX_097700	Plasmodium vivax SaI-1	merozoite surface protein 3 (MSP3), putative	PlasmoDB, OrthoMCL DB
			PVX_097710	Plasmodium vivax SaI-1	merozoite surface protein 3 (MSP3), putative	PlasmoDB, OrthoMCL DB
			PY05977	Plasmodium yoelii yoelii str. 17XNL	erythrocyte binding protein	PlasmoDB, OrthoMCL DB
	12	PVX_096990
	13	PVX_117230	PBANKA_132800	Plasmodium berghei str. ANKA	serine/threonine protein phosphatase, putative	PlasmoDB, OrthoMCL DB
			PCHAS_133260	Plasmodium chabaudi chabaudi	serine/threonine protein phosphatase, putative	PlasmoDB, OrthoMCL DB
			PF14_0614	Plasmodium falciparum 3D7	phosphatase, putative	PlasmoDB, OrthoMCL DB
			PFIT_PF14_0614	Plasmodium falciparum IT	phosphatase, putative	PlasmoDB
			PKH_124100	Plasmodium knowlesi strain H	serine/threonine phosphatase, putative	PlasmoDB, OrthoMCL DB
			PY04404	Plasmodium yoelii yoelii str. 17XNL	Ser/Thr protein phosphatase, putative	PlasmoDB, OrthoMCL DB
	14	PVX_101505	PBANKA_010020	Plasmodium berghei str. ANKA	Plasmodium exported protein, unknown function	PlasmoDB, OrthoMCL DB
			PBANKA_100030	Plasmodium berghei str. ANKA	Plasmodium exported protein, unknown function	PlasmoDB, OrthoMCL DB
			PCHAS_010090	Plasmodium chabaudi chabaudi	Plasmodium exported protein, unknown function	PlasmoDB, OrthoMCL DB
			PVX_121880	Plasmodium vivax SaI-1	hypothetical protein	PlasmoDB, OrthoMCL DB
			PY01435	Plasmodium yoelii yoelii str. 17XNL	hypothetical protein	PlasmoDB, OrthoMCL DB
			PY06146	Plasmodium yoelii yoelii str. 17XNL	hypothetical protein	PlasmoDB, OrthoMCL DB
	15	PVX_092975	PBANKA_090130	Plasmodium berghei str. ANKA	merozoite adhesive erythrocytic binding protein	PlasmoDB, OrthoMCL DB
			PCHAS_070250	Plasmodium chabaudi chabaudi	merozoite adhesive erythrocytic binding protein	PlasmoDB, OrthoMCL DB
			PF11_0486	Plasmodium falciparum 3D7	merozoite adhesive erythrocytic binding protein	PlasmoDB, OrthoMCL DB
			PFE0230w	Plasmodium falciparum 3D7	conserved Plasmodium protein, unknown function	PlasmoDB, OrthoMCL DB
			PFIT_MAL13P1.176	Plasmodium falciparum IT	reticulocyte binding protein 2 homolog b	PlasmoDB
			PFIT_PF11_0486	Plasmodium falciparum IT	merozoite adhesive erythrocytic binding protein	PlasmoDB
			PFIT_PFE0230w	Plasmodium falciparum IT	conserved Plasmodium protein, unknown function	PlasmoDB
			PKH_094500	Plasmodium knowlesi strain H	MAEBL	PlasmoDB, OrthoMCL DB
			PVX_002510	Plasmodium vivax SaI-1	Nucleosomal binding protein 1, putative	PlasmoDB, OrthoMCL DB
			PVX_097685	Plasmodium vivax SaI-1	merozoite surface protein 3 (MSP3), putative	PlasmoDB, OrthoMCL DB
			PVX_097690	Plasmodium vivax SaI-1	merozoite surface protein 3 (MSP3), putative	PlasmoDB, OrthoMCL DB
			PVX_097700	Plasmodium vivax SaI-1	merozoite surface protein 3 (MSP3), putative	PlasmoDB, OrthoMCL DB
			PVX_097710	Plasmodium vivax SaI-1	merozoite surface protein 3 (MSP3), putative	PlasmoDB, OrthoMCL DB
			PY05977	Plasmodium yoelii yoelii str. 17XNL	erythrocyte binding protein	PlasmoDB, OrthoMCL DB
	16	PVX_003825	PBANKA_030480	Plasmodium berghei str. ANKA	serine repeat antigen 4	PlasmoDB, OrthoMCL DB
			PBANKA_030490	Plasmodium berghei str. ANKA	serine repeat antigen 3	PlasmoDB, OrthoMCL DB
			PBANKA_030500	Plasmodium berghei str. ANKA	serine repeat antigen 2	PlasmoDB, OrthoMCL DB
			PBANKA_030510	Plasmodium berghei str. ANKA	serine repeat antigen 1	PlasmoDB, OrthoMCL DB
			PCHAS_030700	Plasmodium chabaudi chabaudi	serine repeat antigen 4, putative	PlasmoDB, OrthoMCL DB
			PCHAS_030710	Plasmodium chabaudi chabaudi	serine repeat antigen 3, putative	PlasmoDB, OrthoMCL DB
			PCHAS_030720	Plasmodium chabaudi chabaudi	serine repeat antigen 2, putative	PlasmoDB, OrthoMCL DB
			PCHAS_030730	Plasmodium chabaudi chabaudi	serine repeat antigen 1, putative	PlasmoDB, OrthoMCL DB
			PFB0330c	Plasmodium falciparum 3D7	serine repeat antigen 7	PlasmoDB, OrthoMCL DB
			PFB0335c	Plasmodium falciparum 3D7	serine repeat antigen 6	PlasmoDB, OrthoMCL DB
			PFB0340c	Plasmodium falciparum 3D7	serine repeat antigen 5	PlasmoDB, OrthoMCL DB
			PFB0345c	Plasmodium falciparum 3D7	serine repeat antigen 4	PlasmoDB, OrthoMCL DB
			PFB0350c	Plasmodium falciparum 3D7	serine repeat antigen 3	PlasmoDB, OrthoMCL DB
			PFB0355c	Plasmodium falciparum 3D7	serine repeat antigen 2	PlasmoDB, OrthoMCL DB
			PFB0360c	Plasmodium falciparum 3D7	serine repeat antigen 1	PlasmoDB, OrthoMCL DB
			PFI0135c	Plasmodium falciparum 3D7	serine repeat antigen 9	PlasmoDB, OrthoMCL DB
			PFIT_PFB0330c	Plasmodium falciparum IT	serine repeat antigen 7	PlasmoDB
			PFIT_PFB0335c	Plasmodium falciparum IT	serine repeat antigen 6	PlasmoDB
			PFIT_PFB0340c	Plasmodium falciparum IT	serine repeat antigen 5	PlasmoDB
			PFIT_PFB0345c	Plasmodium falciparum IT	serine repeat antigen 4	PlasmoDB
			PFIT_PFB0350c	Plasmodium falciparum IT	serine repeat antigen 3	PlasmoDB
			PFIT_PFB0355c	Plasmodium falciparum IT	serine repeat antigen 2	PlasmoDB
			PFIT_PFB0360c	Plasmodium falciparum IT	serine repeat antigen 1	PlasmoDB
			PFIT_PFI0135c	Plasmodium falciparum IT	serine repeat antigen 9	PlasmoDB
			PKH_041200	Plasmodium knowlesi strain H	cysteine protease, putative	PlasmoDB, OrthoMCL DB
			PKH_041210	Plasmodium knowlesi strain H	cysteine protease, putative	PlasmoDB, OrthoMCL DB
			PKH_041230	Plasmodium knowlesi strain H	cysteine protease, putative	PlasmoDB, OrthoMCL DB
			PKH_041250	Plasmodium knowlesi strain H	cysteine protease, putative	PlasmoDB, OrthoMCL DB
			PKH_041260	Plasmodium knowlesi strain H	cysteine protease, putative	PlasmoDB, OrthoMCL DB
			PVX_003795	Plasmodium vivax SaI-1	serine-repeat antigen (SERA)	PlasmoDB, OrthoMCL DB
			PVX_003800	Plasmodium vivax SaI-1	serine-repeat antigen (SERA)	PlasmoDB, OrthoMCL DB
			PVX_003805	Plasmodium vivax SaI-1	serine-repeat antigen (SERA), putative	PlasmoDB, OrthoMCL DB
			PVX_003810	Plasmodium vivax SaI-1	serine-repeat antigen 5 (SERA), putative	PlasmoDB, OrthoMCL DB
			PVX_003820	Plasmodium vivax SaI-1	serine-repeat antigen 4 (SERA), putative	PlasmoDB, OrthoMCL DB
			PVX_003830	Plasmodium vivax SaI-1	serine-repeat antigen 5 (SERA)	PlasmoDB, OrthoMCL DB
			PVX_003835	Plasmodium vivax SaI-1	serine-repeat antigen 1 (SERA)	PlasmoDB, OrthoMCL DB
			PVX_003840	Plasmodium vivax SaI-1	serine-repeat antigen 3 (SERA)	PlasmoDB, OrthoMCL DB
			PVX_003845	Plasmodium vivax SaI-1	serine-repeat antigen 4 (SERA)	PlasmoDB, OrthoMCL DB
			PVX_003850	Plasmodium vivax SaI-1	serine-repeat antigen 2 (SERA)	PlasmoDB, OrthoMCL DB
			PY00291	Plasmodium yoelii yoelii str. 17XNL	SERA-3	PlasmoDB, OrthoMCL DB
			PY00292	Plasmodium yoelii yoelii str. 17XNL	Papain family cysteine protease, putative	PlasmoDB, OrthoMCL DB
			PY00293	Plasmodium yoelii yoelii str. 17XNL	Papain family cysteine protease, putative	PlasmoDB, OrthoMCL DB
			PY02062	Plasmodium yoelii yoelii str. 17XNL	SERA-2	PlasmoDB, OrthoMCL DB
	17	PVX_003805	PBANKA_030480	Plasmodium berghei str. ANKA	serine repeat antigen 4	PlasmoDB, OrthoMCL DB
			PBANKA_030490	Plasmodium berghei str. ANKA	serine repeat antigen 3	PlasmoDB, OrthoMCL DB
			PBANKA_030500	Plasmodium berghei str. ANKA	serine repeat antigen 2	PlasmoDB, OrthoMCL DB
			PBANKA_030510	Plasmodium berghei str. ANKA	serine repeat antigen 1	PlasmoDB, OrthoMCL DB
			PCHAS_030700	Plasmodium chabaudi chabaudi	serine repeat antigen 4, putative	PlasmoDB, OrthoMCL DB
			PCHAS_030710	Plasmodium chabaudi chabaudi	serine repeat antigen 3, putative	PlasmoDB, OrthoMCL DB
			PCHAS_030720	Plasmodium chabaudi chabaudi	serine repeat antigen 2, putative	PlasmoDB, OrthoMCL DB
			PCHAS_030730	Plasmodium chabaudi chabaudi	serine repeat antigen 1, putative	PlasmoDB, OrthoMCL DB
			PFB0330c	Plasmodium falciparum 3D7	serine repeat antigen 7	PlasmoDB, OrthoMCL DB
			PFB0335c	Plasmodium falciparum 3D7	serine repeat antigen 6	PlasmoDB, OrthoMCL DB
			PFB0340c	Plasmodium falciparum 3D7	serine repeat antigen 5	PlasmoDB, OrthoMCL DB
			PFB0345c	Plasmodium falciparum 3D7	serine repeat antigen 4	PlasmoDB, OrthoMCL DB
			PFB0350c	Plasmodium falciparum 3D7	serine repeat antigen 3	PlasmoDB, OrthoMCL DB
			PFB0355c	Plasmodium falciparum 3D7	serine repeat antigen 2	PlasmoDB, OrthoMCL DB
			PFB0360c	Plasmodium falciparum 3D7	serine repeat antigen 1	PlasmoDB, OrthoMCL DB
			PFI0135c	Plasmodium falciparum 3D7	serine repeat antigen 9	PlasmoDB, OrthoMCL DB
			PFIT_PFB0330c	Plasmodium falciparum IT	serine repeat antigen 7	PlasmoDB
			PFIT_PFB0335c	Plasmodium falciparum IT	serine repeat antigen 6	PlasmoDB
			PFIT_PFB0340c	Plasmodium falciparum IT	serine repeat antigen 5	PlasmoDB
			PFIT_PFB0345c	Plasmodium falciparum IT	serine repeat antigen 4	PlasmoDB
			PFIT_PFB0350c	Plasmodium falciparum IT	serine repeat antigen 3	PlasmoDB
			PFIT_PFB0355c	Plasmodium falciparum IT	serine repeat antigen 2	PlasmoDB
			PFIT_PFB0360c	Plasmodium falciparum IT	serine repeat antigen 1	PlasmoDB
			PFIT_PFI0135c	Plasmodium falciparum IT	serine repeat antigen 9	PlasmoDB
			PKH_041200	Plasmodium knowlesi strain H	cysteine protease, putative	PlasmoDB, OrthoMCL DB
			PKH_041210	Plasmodium knowlesi strain H	cysteine protease, putative	PlasmoDB, OrthoMCL DB
			PKH_041230	Plasmodium knowlesi strain H	cysteine protease, putative	PlasmoDB, OrthoMCL DB
			PKH_041250	Plasmodium knowlesi strain H	cysteine protease, putative	PlasmoDB, OrthoMCL DB
			PKH_041260	Plasmodium knowlesi strain H	cysteine protease, putative	PlasmoDB, OrthoMCL DB
			PVX_003795	Plasmodium vivax SaI-1	serine-repeat antigen (SERA)	PlasmoDB, OrthoMCL DB
			PVX_003800	Plasmodium vivax SaI-1	serine-repeat antigen (SERA)	PlasmoDB, OrthoMCL DB
			PVX_003810	Plasmodium vivax SaI-1	serine-repeat antigen 5 (SERA), putative	PlasmoDB, OrthoMCL DB
			PVX_003820	Plasmodium vivax SaI-1	serine-repeat antigen 4 (SERA), putative	PlasmoDB, OrthoMCL DB
			PVX_003825	Plasmodium vivax SaI-1	serine-repeat antigen 4 (SERA)	PlasmoDB, OrthoMCL DB
			PVX_003830	Plasmodium vivax SaI-1	serine-repeat antigen 5 (SERA)	PlasmoDB, OrthoMCL DB
			PVX_003835	Plasmodium vivax SaI-1	serine-repeat antigen 1 (SERA)	PlasmoDB, OrthoMCL DB
			PVX_003840	Plasmodium vivax SaI-1	serine-repeat antigen 3 (SERA)	PlasmoDB, OrthoMCL DB
			PVX_003845	Plasmodium vivax SaI-1	serine-repeat antigen 4 (SERA)	PlasmoDB, OrthoMCL DB
			PVX_003850	Plasmodium vivax SaI-1	serine-repeat antigen 2 (SERA)	PlasmoDB, OrthoMCL DB
			PY00291	Plasmodium yoelii yoelii str. 17XNL	SERA-3	PlasmoDB, OrthoMCL DB
			PY00292	Plasmodium yoelii yoelii str. 17XNL	Papain family cysteine protease, putative	PlasmoDB, OrthoMCL DB
			PY00293	Plasmodium yoelii yoelii str. 17XNL	Papain family cysteine protease, putative	PlasmoDB, OrthoMCL DB
			PY02062	Plasmodium yoelii yoelii str. 17XNL	SERA-2	PlasmoDB, OrthoMCL DB
	18	PVX_003850	PBANKA_030480	Plasmodium berghei str. ANKA	serine repeat antigen 4	PlasmoDB, OrthoMCL DB
			PBANKA_030490	Plasmodium berghei str. ANKA	serine repeat antigen 3	PlasmoDB, OrthoMCL DB
			PBANKA_030500	Plasmodium berghei str. ANKA	serine repeat antigen 2	PlasmoDB, OrthoMCL DB
			PBANKA_030510	Plasmodium berghei str. ANKA	serine repeat antigen 1	PlasmoDB, OrthoMCL DB
			PCHAS_030700	Plasmodium chabaudi chabaudi	serine repeat antigen 4, putative	PlasmoDB, OrthoMCL DB
			PCHAS_030710	Plasmodium chabaudi chabaudi	serine repeat antigen 3, putative	PlasmoDB, OrthoMCL DB
			PCHAS_030720	Plasmodium chabaudi chabaudi	serine repeat antigen 2, putative	PlasmoDB, OrthoMCL DB
			PCHAS_030730	Plasmodium chabaudi chabaudi	serine repeat antigen 1, putative	PlasmoDB, OrthoMCL DB
			PFB0330c	Plasmodium falciparum 3D7	serine repeat antigen 7	PlasmoDB, OrthoMCL DB
			PFB0335c	Plasmodium falciparum 3D7	serine repeat antigen 6	PlasmoDB, OrthoMCL DB
			PFB0340c	Plasmodium falciparum 3D7	serine repeat antigen 5	PlasmoDB, OrthoMCL DB
			PFB0345c	Plasmodium falciparum 3D7	serine repeat antigen 4	PlasmoDB, OrthoMCL DB
			PFB0350c	Plasmodium falciparum 3D7	serine repeat antigen 3	PlasmoDB, OrthoMCL DB
			PFB0355c	Plasmodium falciparum 3D7	serine repeat antigen 2	PlasmoDB, OrthoMCL DB
			PFB0360c	Plasmodium falciparum 3D7	serine repeat antigen 1	PlasmoDB, OrthoMCL DB
			PFI0135c	Plasmodium falciparum 3D7	serine repeat antigen 9	PlasmoDB, OrthoMCL DB
			PFIT_PFB0330c	Plasmodium falciparum IT	serine repeat antigen 7	PlasmoDB
			PFIT_PFB0335c	Plasmodium falciparum IT	serine repeat antigen 6	PlasmoDB
			PFIT_PFB0340c	Plasmodium falciparum IT	serine repeat antigen 5	PlasmoDB
			PFIT_PFB0345c	Plasmodium falciparum IT	serine repeat antigen 4	PlasmoDB
			PFIT_PFB0350c	Plasmodium falciparum IT	serine repeat antigen 3	PlasmoDB
			PFIT_PFB0355c	Plasmodium falciparum IT	serine repeat antigen 2	PlasmoDB
			PFIT_PFB0360c	Plasmodium falciparum IT	serine repeat antigen 1	PlasmoDB
			PFIT_PFI0135c	Plasmodium falciparum IT	serine repeat antigen 9	PlasmoDB
			PKH_041200	Plasmodium knowlesi strain H	cysteine protease, putative	PlasmoDB, OrthoMCL DB
			PKH_041210	Plasmodium knowlesi strain H	cysteine protease, putative	PlasmoDB, OrthoMCL DB
			PKH_041230	Plasmodium knowlesi strain H	cysteine protease, putative	PlasmoDB, OrthoMCL DB
			PKH_041250	Plasmodium knowlesi strain H	cysteine protease, putative	PlasmoDB, OrthoMCL DB
			PKH_041260	Plasmodium knowlesi strain H	cysteine protease, putative	PlasmoDB, OrthoMCL DB
			PVX_003795	Plasmodium vivax SaI-1	serine-repeat antigen (SERA)	PlasmoDB, OrthoMCL DB
			PVX_003800	Plasmodium vivax SaI-1	serine-repeat antigen (SERA)	PlasmoDB, OrthoMCL DB
			PVX_003805	Plasmodium vivax SaI-1	serine-repeat antigen (SERA), putative	PlasmoDB, OrthoMCL DB
			PVX_003810	Plasmodium vivax SaI-1	serine-repeat antigen 5 (SERA), putative	PlasmoDB, OrthoMCL DB
			PVX_003820	Plasmodium vivax SaI-1	serine-repeat antigen 4 (SERA), putative	PlasmoDB, OrthoMCL DB
			PVX_003825	Plasmodium vivax SaI-1	serine-repeat antigen 4 (SERA)	PlasmoDB, OrthoMCL DB
			PVX_003830	Plasmodium vivax SaI-1	serine-repeat antigen 5 (SERA)	PlasmoDB, OrthoMCL DB
			PVX_003835	Plasmodium vivax SaI-1	serine-repeat antigen 1 (SERA)	PlasmoDB, OrthoMCL DB
			PVX_003840	Plasmodium vivax SaI-1	serine-repeat antigen 3 (SERA)	PlasmoDB, OrthoMCL DB
			PVX_003845	Plasmodium vivax SaI-1	serine-repeat antigen 4 (SERA)	PlasmoDB, OrthoMCL DB
			PY00291	Plasmodium yoelii yoelii str. 17XNL	SERA-3	PlasmoDB, OrthoMCL DB
			PY00292	Plasmodium yoelii yoelii str. 17XNL	Papain family cysteine protease, putative	PlasmoDB, OrthoMCL DB
			PY00293	Plasmodium yoelii yoelii str. 17XNL	Papain family cysteine protease, putative	PlasmoDB, OrthoMCL DB
			PY02062	Plasmodium yoelii yoelii str. 17XNL	SERA-2	PlasmoDB, OrthoMCL DB
	19	PVX_097715	PKH_103010	Plasmodium knowlesi strain H	merozoite surface protein 3b, putative	PlasmoDB, OrthoMCL DB
	20	PVX_097705	PVX_097670	Plasmodium vivax SaI-1	merozoite surface protein 3 gamma (MSP3g), putative	PlasmoDB, OrthoMCL DB
			PVX_097680	Plasmodium vivax SaI-1	merozoite surface protein 3 beta (MSP3b)	PlasmoDB, OrthoMCL DB
			PVX_097695	Plasmodium vivax SaI-1	merozoite surface protein 3 alpha (MSP3a), putative	PlasmoDB, OrthoMCL DB
			PVX_097720	Plasmodium vivax SaI-1	merozoite surface protein 3 alpha (MSP3a)	PlasmoDB, OrthoMCL DB
	21	PVX_097675	PKH_103020	Plasmodium knowlesi strain H	Merozoite surface protein 3, putative	PlasmoDB, OrthoMCL DB
			PKH_145630	Plasmodium knowlesi strain H	merozoite surface protein	PlasmoDB, OrthoMCL DB
	22	PVX_003830	PBANKA_030480	Plasmodium berghei str. ANKA	serine repeat antigen 4	PlasmoDB, OrthoMCL DB
			PBANKA_030490	Plasmodium berghei str. ANKA	serine repeat antigen 3	PlasmoDB, OrthoMCL DB
			PBANKA_030500	Plasmodium berghei str. ANKA	serine repeat antigen 2	PlasmoDB, OrthoMCL DB
			PBANKA_030510	Plasmodium berghei str. ANKA	serine repeat antigen 1	PlasmoDB, OrthoMCL DB
			PCHAS_030700	Plasmodium chabaudi chabaudi	serine repeat antigen 4, putative	PlasmoDB, OrthoMCL DB
			PCHAS_030710	Plasmodium chabaudi chabaudi	serine repeat antigen 3, putative	PlasmoDB, OrthoMCL DB
			PCHAS_030720	Plasmodium chabaudi chabaudi	serine repeat antigen 2, putative	PlasmoDB, OrthoMCL DB
			PCHAS_030730	Plasmodium chabaudi chabaudi	serine repeat antigen 1, putative	PlasmoDB, OrthoMCL DB
			PFB0330c	Plasmodium falciparum 3D7	serine repeat antigen 7	PlasmoDB, OrthoMCL DB
			PFB0335c	Plasmodium falciparum 3D7	serine repeat antigen 6	PlasmoDB, OrthoMCL DB
			PFB0340c	Plasmodium falciparum 3D7	serine repeat antigen 5	PlasmoDB, OrthoMCL DB
			PFB0345c	Plasmodium falciparum 3D7	serine repeat antigen 4	PlasmoDB, OrthoMCL DB
			PFB0350c	Plasmodium falciparum 3D7	serine repeat antigen 3	PlasmoDB, OrthoMCL DB
			PFB0355c	Plasmodium falciparum 3D7	serine repeat antigen 2	PlasmoDB, OrthoMCL DB
			PFB0360c	Plasmodium falciparum 3D7	serine repeat antigen 1	PlasmoDB, OrthoMCL DB
			PFI0135c	Plasmodium falciparum 3D7	serine repeat antigen 9	PlasmoDB, OrthoMCL DB
			PFIT_PFB0330c	Plasmodium falciparum IT	serine repeat antigen 7	PlasmoDB
			PFIT_PFB0335c	Plasmodium falciparum IT	serine repeat antigen 6	PlasmoDB
			PFIT_PFB0340c	Plasmodium falciparum IT	serine repeat antigen 5	PlasmoDB
			PFIT_PFB0345c	Plasmodium falciparum IT	serine repeat antigen 4	PlasmoDB
			PFIT_PFB0350c	Plasmodium falciparum IT	serine repeat antigen 3	PlasmoDB
			PFIT_PFB0355c	Plasmodium falciparum IT	serine repeat antigen 2	PlasmoDB
			PFIT_PFB0360c	Plasmodium falciparum IT	serine repeat antigen 1	PlasmoDB
			PFIT_PFI0135c	Plasmodium falciparum IT	serine repeat antigen 9	PlasmoDB
			PKH_041200	Plasmodium knowlesi strain H	cysteine protease, putative	PlasmoDB, OrthoMCL DB
			PKH_041210	Plasmodium knowlesi strain H	cysteine protease, putative	PlasmoDB, OrthoMCL DB
			PKH_041230	Plasmodium knowlesi strain H	cysteine protease, putative	PlasmoDB, OrthoMCL DB
			PKH_041250	Plasmodium knowlesi strain H	cysteine protease, putative	PlasmoDB, OrthoMCL DB
			PKH_041260	Plasmodium knowlesi strain H	cysteine protease, putative	PlasmoDB, OrthoMCL DB
			PVX_003795	Plasmodium vivax SaI-1	serine-repeat antigen (SERA)	PlasmoDB, OrthoMCL DB
			PVX_003800	Plasmodium vivax SaI-1	serine-repeat antigen (SERA)	PlasmoDB, OrthoMCL DB
			PVX_003805	Plasmodium vivax SaI-1	serine-repeat antigen (SERA), putative	PlasmoDB, OrthoMCL DB
			PVX_003810	Plasmodium vivax SaI-1	serine-repeat antigen 5 (SERA), putative	PlasmoDB, OrthoMCL DB
			PVX_003820	Plasmodium vivax SaI-1	serine-repeat antigen 4 (SERA), putative	PlasmoDB, OrthoMCL DB
			PVX_003825	Plasmodium vivax SaI-1	serine-repeat antigen 4 (SERA)	PlasmoDB, OrthoMCL DB
			PVX_003835	Plasmodium vivax SaI-1	serine-repeat antigen 1 (SERA)	PlasmoDB, OrthoMCL DB
			PVX_003840	Plasmodium vivax SaI-1	serine-repeat antigen 3 (SERA)	PlasmoDB, OrthoMCL DB
			PVX_003845	Plasmodium vivax SaI-1	serine-repeat antigen 4 (SERA)	PlasmoDB, OrthoMCL DB
			PVX_003850	Plasmodium vivax SaI-1	serine-repeat antigen 2 (SERA)	PlasmoDB, OrthoMCL DB
			PY00291	Plasmodium yoelii yoelii str. 17XNL	SERA-3	PlasmoDB, OrthoMCL DB
			PY00292	Plasmodium yoelii yoelii str. 17XNL	Papain family cysteine protease, putative	PlasmoDB, OrthoMCL DB
			PY00293	Plasmodium yoelii yoelii str. 17XNL	Papain family cysteine protease, putative	PlasmoDB, OrthoMCL DB
			PY02062	Plasmodium yoelii yoelii str. 17XNL	SERA-2	PlasmoDB, OrthoMCL DB
	23	PVX_086850	PF11_0038	Plasmodium falciparum 3D7	Plasmodium exported protein, unknown function	PlasmoDB, OrthoMCL DB
			PFIT_PF11_0038	Plasmodium falciparum IT	Plasmodium exported protein, unknown function	PlasmoDB
			PVX_017645	Plasmodium vivax SaI-1	variable surface protein Vir35, putative	PlasmoDB, OrthoMCL DB
			PVX_019665	Plasmodium vivax SaI-1	variable surface protein Vir11, putative	PlasmoDB, OrthoMCL DB
			PVX_038690	Plasmodium vivax SaI-1	variable surface protein Vir35-like	PlasmoDB, OrthoMCL DB
			PVX_040690	Plasmodium vivax SaI-1	variable surface protein Vir35, putative	PlasmoDB, OrthoMCL DB
			PVX_041190	Plasmodium vivax SaI-1	variable surface protein Vir35, truncated, putative	PlasmoDB, OrthoMCL DB
			PVX_044690	Plasmodium vivax SaI-1	variable surface protein Vir35, truncated, putative	PlasmoDB, OrthoMCL DB
			PVX_047690	Plasmodium vivax SaI-1	variable surface protein Vir10, truncated, putative	PlasmoDB, OrthoMCL DB
			PVX_058190	Plasmodium vivax SaI-1	variable surface protein Vir10/35, truncated, putative	PlasmoDB, OrthoMCL DB
			PVX_067190	Plasmodium vivax SaI-1	variable surface protein Vir35, putative	PlasmoDB, OrthoMCL DB
			PVX_102635	Plasmodium vivax SaI-1	variable surface protein Vir10-related	PlasmoDB, OrthoMCL DB
			PVX_103145	Plasmodium vivax SaI-1	variable surface protein Vir10, putative	PlasmoDB, OrthoMCL DB
			PVX_108760	Plasmodium vivax SaI-1	variable surface protein Vir35, putative	PlasmoDB, OrthoMCL DB
			PVX_109778	Plasmodium vivax SaI-1	variable surface protein Vir, putative	PlasmoDB, OrthoMCL DB
			PVX_109780	Plasmodium vivax SaI-1	variable surface protein Vir35, putative	PlasmoDB, OrthoMCL DB
			PVX_109785	Plasmodium vivax SaI-1	variable surface protein Vir35, putative	PlasmoDB, OrthoMCL DB
			PVX_143260	Plasmodium vivax SaI-1	variable surface protein Vir35, putative	PlasmoDB, OrthoMCL DB
			PVX_146260	Plasmodium vivax SaI-1	variable surface protein Vir11, putative	PlasmoDB, OrthoMCL DB
			PVX_178275	Plasmodium vivax SaI-1	variable surface protein Vir11, putative	PlasmoDB, OrthoMCL DB
			PVX_182275	Plasmodium vivax SaI-1	variable surface protein Vir11, truncated, putative	PlasmoDB, OrthoMCL DB
	24	PVX_003815	PKH_041220	Plasmodium knowlesi strain H	cysteine protease, putative	PlasmoDB, OrthoMCL DB
	25	PVX_003905	PBANKA_030610	Plasmodium berghei str. ANKA	6-cysteine protein	PlasmoDB, OrthoMCL DB
			PCHAS_030830	Plasmodium chabaudi chabaudi	6-cysteine protein	PlasmoDB, OrthoMCL DB
			PFB0405w	Plasmodium falciparum 3D7	6-cysteine protein	PlasmoDB, OrthoMCL DB
			PFIT_PFB0405w	Plasmodium falciparum IT	transmission-blocking target antigen s230	PlasmoDB
			PKH_041100	Plasmodium knowlesi strain H	6-cysteine protein	PlasmoDB, OrthoMCL DB
			PY02959	Plasmodium yoelii yoelii str. 17XNL	transmission-blocking target antigen s230 precursor	PlasmoDB, OrthoMCL DB
			PY03856	Plasmodium yoelii yoelii str. 17XNL	transmission-blocking target antigen s230 precursor	PlasmoDB, OrthoMCL DB
	26	PVX_121885	PBANKA_083630	Plasmodium berghei str. ANKA	cytoadherence linked asexual protein 9	PlasmoDB, OrthoMCL DB
			PBANKA_140060	Plasmodium berghei str. ANKA	cytoadherence linked asexual protein, putative	PlasmoDB, OrthoMCL DB
			PCHAS_083660	Plasmodium chabaudi chabaudi	cytoadherence linked asexual protein 9, putative	PlasmoDB, OrthoMCL DB
			PCHAS_140250	Plasmodium chabaudi chabaudi	cytoadherence linked asexual protein, putative	PlasmoDB, OrthoMCL DB
			PCHAS_146810	Plasmodium chabaudi chabaudi	cytoadherence linked asexual protein, putative	PlasmoDB, OrthoMCL DB
			MAL7P1.229	Plasmodium falciparum 3D7	cytoadherence linked asexual protein	PlasmoDB, OrthoMCL DB
			PFB0935w	Plasmodium falciparum 3D7	cytoadherence linked asexual protein 2	PlasmoDB, OrthoMCL DB
			PFC0110w	Plasmodium falciparum 3D7	cytoadherence linked asexual protein 3.2	PlasmoDB, OrthoMCL DB
			PFC0120w	Plasmodium falciparum 3D7	cytoadherence linked asexual protein 3.1	PlasmoDB, OrthoMCL DB
			PFI1730w	Plasmodium falciparum 3D7	cytoadherence linked asexual protein 9	PlasmoDB, OrthoMCL DB
			PFIT_MAL7P1.229	Plasmodium falciparum IT	cytoadherence linked asexual protein	PlasmoDB
			PFIT_PFB0935w	Plasmodium falciparum IT	cytoadherence linked asexual protein 2	PlasmoDB
			PFIT_PFC0110w	Plasmodium falciparum IT	cytoadherence linked asexual protein 3.2	PlasmoDB
			PFIT_PFC0120w	Plasmodium falciparum IT	cytoadherence linked asexual protein 3.1	PlasmoDB
			PFIT_PFI1730w	Plasmodium falciparum IT	cytoadherence linked asexual protein 9	PlasmoDB
			PKH_000170	Plasmodium knowlesi strain H	CLAG9 cytoadherence linked asexual protein, putative (fragment)	PlasmoDB, OrthoMCL DB
			PKH_073370	Plasmodium knowlesi strain H	cytoadherence linked asexual protein, CLAG, putative	PlasmoDB, OrthoMCL DB
			PVX_086930	Plasmodium vivax SaI-1	cytoadherence linked asexual protein (CLAG), putative	PlasmoDB, OrthoMCL DB
			PVX_094265	Plasmodium vivax SaI-1	cytoadherence-linked asexual protein (CLAG), putative	PlasmoDB, OrthoMCL DB
			PY02932	Plasmodium yoelii yoelii str. 17XNL	PyRhopH1A-related	PlasmoDB, OrthoMCL DB
			PY04666	Plasmodium yoelii yoelii str. 17XNL	PyRhopH1A-related	PlasmoDB, OrthoMCL DB
			PY06117	Plasmodium yoelii yoelii str. 17XNL	PyRhopHA1 paralog	PlasmoDB, OrthoMCL DB
	27	PVX_084720	PBANKA_100850	Plasmodium berghei str. ANKA	translocon component PTEX150	PlasmoDB, OrthoMCL DB
			PCHAS_100940	Plasmodium chabaudi chabaudi	translocon component PTEX150, putative	PlasmoDB, OrthoMCL DB
			PF14_0344	Plasmodium falciparum 3D7	translocon component PTEX150	PlasmoDB, OrthoMCL DB
			PFIT_PF14_0344	Plasmodium falciparum IT	translocon component PTEX150	PlasmoDB
			PKH_131290	Plasmodium knowlesi strain H	conserved Plasmodium protein, unknown function	PlasmoDB, OrthoMCL DB
			PY02301	Plasmodium yoelii yoelii str. 17XNL	hypothetical protein	PlasmoDB, OrthoMCL DB
	28	PVX_092995
	29	PVX_112665
	30	PVX_085930	PBANKA_103210	Plasmodium berghei str. ANKA	rhoptry-associated protein 1, putative	PlasmoDB, OrthoMCL DB
			PCHAS_103290	Plasmodium chabaudi chabaudi	rhoptry-associated protein 1, putative	PlasmoDB, OrthoMCL DB
			PF14_0102	Plasmodium falciparum 3D7	rhoptry-associated protein 1	PlasmoDB, OrthoMCL DB
			PFIT_PF14_0102	Plasmodium falciparum IT	rhoptry-associated protein 1, RAP1	PlasmoDB
			PKH_133730	Plasmodium knowlesi strain H	rhoptry-associated protein, putative	PlasmoDB, OrthoMCL DB
			PY00622	Plasmodium yoelii yoelii str. 17XNL	rhoptry associated protein 1	PlasmoDB, OrthoMCL DB
	31	PVX_082695	PBANKA_134920	Plasmodium berghei str. ANKA	MSP7-like protein	PlasmoDB, OrthoMCL DB
			PCHAS_135380	Plasmodium chabaudi chabaudi	MSP7-like protein	PlasmoDB, OrthoMCL DB
			MAL13P1.173	Plasmodium falciparum 3D7	MSP7-like protein	PlasmoDB, OrthoMCL DB
			PFIT_MAL13P1.173	Plasmodium falciparum IT	MSP7-like protein	PlasmoDB
			PKH_121820	Plasmodium knowlesi strain H	MSP7-like protein, putative	PlasmoDB, OrthoMCL DB
			PY02149	Plasmodium yoelii yoelii str. 17XNL	hypothetical protein	PlasmoDB, OrthoMCL DB
	32	PVX_117880	PBANKA_131570	Plasmodium berghei str. ANKA	rhoptry neck protein 2	PlasmoDB, OrthoMCL DB
			PCHAS_131900	Plasmodium chabaudi chabaudi	rhoptry neck protein 2, putative	PlasmoDB, OrthoMCL DB
			PF14_0495	Plasmodium falciparum 3D7	rhoptry neck protein 2	PlasmoDB, OrthoMCL DB
			PFIT_PF14_0495	Plasmodium falciparum IT	rhoptry neck protein 2	PlasmoDB
			PKH_125430	Plasmodium knowlesi strain H	conserved Plasmodium protein, unknown function	PlasmoDB, OrthoMCL DB
			PY06813	Plasmodium yoelii yoelii str. 17XNL	hypothetical protein	PlasmoDB, OrthoMCL DB
	33	PVX_097670	PVX_097680	Plasmodium vivax SaI-1	merozoite surface protein 3 beta (MSP3b)	PlasmoDB, OrthoMCL DB
			PVX_097695	Plasmodium vivax SaI-1	merozoite surface protein 3 alpha (MSP3a), putative	PlasmoDB, OrthoMCL DB
			PVX_097705	Plasmodium vivax SaI-1	merozoite surface protein 3 alpha (MSP3a), putative	PlasmoDB, OrthoMCL DB
			PVX_097720	Plasmodium vivax SaI-1	merozoite surface protein 3 alpha (MSP3a)	PlasmoDB, OrthoMCL DB
	34	PVX_121920	PBANKA_000220	Plasmodium berghei str. ANKA	reticulocyte binding protein, putative, fragment	PlasmoDB, OrthoMCL DB
			PBANKA_000280	Plasmodium berghei str. ANKA	reticulocyte binding protein, putative, fragment	PlasmoDB, OrthoMCL DB
			PBANKA_000450	Plasmodium berghei str. ANKA	reticulocyte-binding protein, putative	PlasmoDB, OrthoMCL DB
			PBANKA_000510	Plasmodium berghei str. ANKA	reticulocyte binding protein, putative, fragment	PlasmoDB, OrthoMCL DB
			PBANKA_021520	Plasmodium berghei str. ANKA	reticulocyte-binding protein, putative, fragment	PlasmoDB, OrthoMCL DB
			PBANKA_021530	Plasmodium berghei str. ANKA	reticulocyte-binding protein, putative, fragment	PlasmoDB, OrthoMCL DB
			PBANKA_031660	Plasmodium berghei str. ANKA	reticulocyte-binding protein, putative	PlasmoDB, OrthoMCL DB
			PBANKA_050100	Plasmodium berghei str. ANKA	reticulocyte binding protein, putative, fragment	PlasmoDB, OrthoMCL DB
			PBANKA_090080	Plasmodium berghei str. ANKA	reticulocyte binding protein, putative	PlasmoDB, OrthoMCL DB
			PBANKA_090090	Plasmodium berghei str. ANKA	reticulocyte binding protein, putative, fragment	PlasmoDB, OrthoMCL DB
			PBANKA_100010	Plasmodium berghei str. ANKA	reticulocyte binding protein, putative	PlasmoDB, OrthoMCL DB
			PCHAS_000520	Plasmodium chabaudi chabaudi	reticulocyte binding protein, putative	PlasmoDB, OrthoMCL DB
			PCHAS_000780	Plasmodium chabaudi chabaudi	reticulocyte binding protein, putative	PlasmoDB, OrthoMCL DB
			PCHAS_000970	Plasmodium chabaudi chabaudi	reticulocyte-binding protein, putative	PlasmoDB, OrthoMCL DB
			PCHAS_011430	Plasmodium chabaudi chabaudi	reticulocyte binding protein, putative	PlasmoDB, OrthoMCL DB
			PCHAS_050100	Plasmodium chabaudi chabaudi	reticulocyte binding protein, putative	PlasmoDB, OrthoMCL DB
			PCHAS_052520	Plasmodium chabaudi chabaudi	reticulocyte-binding protein, putative	PlasmoDB, OrthoMCL DB
			MAL13P1.176	Plasmodium falciparum 3D7	reticulocyte binding protein 2 homologue b	PlasmoDB, OrthoMCL DB
			PF13_0198	Plasmodium falciparum 3D7	reticulocyte binding protein 2 homologue a	PlasmoDB, OrthoMCL DB
			PFL2520w	Plasmodium falciparum 3D7	reticulocyte binding protein homologue 3, pseudogene	PlasmoDB, OrthoMCL DB
			PFIT_PFL2520w	Plasmodium falciparum IT	reticulocyte-binding protein 3 homologue	PlasmoDB
			PKH_070003	Plasmodium knowlesi strain H	reticulocyte binding protein, putative	PlasmoDB, OrthoMCL DB
			PVX_090325	Plasmodium vivax SaI-1	reticulocyte binding protein 2 precursor (PvRBP-2), putative	PlasmoDB, OrthoMCL DB
			PVX_094255	Plasmodium vivax SaI-1	reticulocyte binding protein 2 precursor, putative	PlasmoDB, OrthoMCL DB
			PVX_098582	Plasmodium vivax SaI-1	reticulocyte-binding protein 1 (RBP1), like	PlasmoDB, OrthoMCL DB
			PVX_098585	Plasmodium vivax SaI-1	reticulocyte-binding protein 1 (RBP1), putative	PlasmoDB, OrthoMCL DB
			PVX_101585	Plasmodium vivax SaI-1	reticulocyte binding protein 2 precursor, pseudogene, putative	PlasmoDB, OrthoMCL DB
			PVX_125738	Plasmodium vivax SaI-1	reticulocyte binding protein 1 precursor, putative	PlasmoDB, OrthoMCL DB
			PY00649	Plasmodium yoelii yoelii str. 17XNL	rhoptry protein	PlasmoDB, OrthoMCL DB
			PY01185	Plasmodium yoelii yoelii str. 17XNL	235 kDa rhoptry protein	PlasmoDB, OrthoMCL DB
			PY01365	Plasmodium yoelii yoelii str. 17XNL	rhoptry protein	PlasmoDB, OrthoMCL DB
			PY02033	Plasmodium yoelii yoelii str. 17XNL	rhoptry protein-related	PlasmoDB, OrthoMCL DB
			PY02104	Plasmodium yoelii yoelii str. 17XNL	rhoptry protein	PlasmoDB, OrthoMCL DB
			PY03184	Plasmodium yoelii yoelii str. 17XNL	235 kDa rhoptry protein	PlasmoDB, OrthoMCL DB
			PY03432	Plasmodium yoelii yoelii str. 17XNL	rhoptry protein-related	PlasmoDB, OrthoMCL DB
			PY03534	Plasmodium yoelii yoelii str. 17XNL	rhoptry protein	PlasmoDB, OrthoMCL DB
			PY04438	Plasmodium yoelii yoelii str. 17XNL	rhoptry protein-related	PlasmoDB, OrthoMCL DB
			PY04630	Plasmodium yoelii yoelii str. 17XNL	235 kDa rhoptry protein	PlasmoDB, OrthoMCL DB
			PY04930	Plasmodium yoelii yoelii str. 17XNL	235 kDa rhoptry protein	PlasmoDB, OrthoMCL DB
			PY05054	Plasmodium yoelii yoelii str. 17XNL	rhoptry protein	PlasmoDB, OrthoMCL DB
			PY05995	Plasmodium yoelii yoelii str. 17XNL	235 kDa rhoptry protein-related	PlasmoDB, OrthoMCL DB
			PY06018	Plasmodium yoelii yoelii str. 17XNL	rhoptry protein	PlasmoDB, OrthoMCL DB
			PY06381	Plasmodium yoelii yoelii str. 17XNL	p235 rhoptry protein E5	PlasmoDB, OrthoMCL DB
	35	PVX_097590	PBANKA_110140	Plasmodium berghei str. ANKA	rhoptry-associated protein 2/3	PlasmoDB, OrthoMCL DB
			PCHAS_110110	Plasmodium chabaudi chabaudi	rhoptry-associated protein, putative	PlasmoDB, OrthoMCL DB
			PFE0075c	Plasmodium falciparum 3D7	rhoptry-associated protein 3	PlasmoDB, OrthoMCL DB
			PFE0080c	Plasmodium falciparum 3D7	rhoptry-associated protein 2	PlasmoDB, OrthoMCL DB
			PFIT_PFE0075c	Plasmodium falciparum IT	rhoptry-associated protein 3, RAP3	PlasmoDB
			PFIT_PFE0080c	Plasmodium falciparum IT	rhoptry-associated protein 2, RAP2	PlasmoDB
			PKH_103190	Plasmodium knowlesi strain H	rhoptry-associated protein 3, putative	PlasmoDB, OrthoMCL DB
			PY03918	Plasmodium yoelii yoelii str. 17XNL	RAP2, putative	PlasmoDB, OrthoMCL DB
	36	PVX_109280	PKH_000160	Plasmodium knowlesi strain H	tryptophan-rich antigen, putative	PlasmoDB, OrthoMCL DB
	37	PVX_090210	PBANKA_052380	Plasmodium berghei str. ANKA	asparagine rich protein, putative	PlasmoDB, OrthoMCL DB
			PCHAS_052400	Plasmodium chabaudi chabaudi	asparagine rich protein, putative	PlasmoDB, OrthoMCL DB
			PFD1105w	Plasmodium falciparum 3D7	asparagine-rich protein	PlasmoDB, OrthoMCL DB
			PFIT_PFD1105w	Plasmodium falciparum IT	asparagine-rich protein	PlasmoDB
			PKH_052690	Plasmodium knowlesi strain H	conserved Plasmodium protein, unknown function	PlasmoDB, OrthoMCL DB
			PY06454	Plasmodium yoelii yoelii str. 17XNL	hypothetical protein	PlasmoDB, OrthoMCL DB
	38	PVX_099980	PBANKA_083100	Plasmodium berghei str. ANKA	merozoite surface protein 1	PlasmoDB, OrthoMCL DB
			PCHAS_083130	Plasmodium chabaudi chabaudi	merozoite surface protein 1	PlasmoDB, OrthoMCL DB
			PFI1475w	Plasmodium falciparum 3D7	merozoite surface protein 1	PlasmoDB, OrthoMCL DB
			PKH_072850	Plasmodium knowlesi strain H	merozoite surface protein 1	PlasmoDB, OrthoMCL DB
			PY05748	Plasmodium yoelii yoelii str. 17XNL	merozoite surface protein 1 precursor	PlasmoDB, OrthoMCL DB
	39	PVX_097680	PVX_097670	Plasmodium vivax SaI-1	merozoite surface protein 3 gamma (MSP3g), putative	PlasmoDB, OrthoMCL DB
			PVX_097695	Plasmodium vivax SaI-1	merozoite surface protein 3 alpha (MSP3a), putative	PlasmoDB, OrthoMCL DB
			PVX_097705	Plasmodium vivax SaI-1	merozoite surface protein 3 alpha (MSP3a), putative	PlasmoDB, OrthoMCL DB
			PVX_097720	Plasmodium vivax SaI-1	merozoite surface protein 3 alpha (MSP3a)	PlasmoDB, OrthoMCL DB
	40	PVX_097700	PBANKA_090130	Plasmodium berghei str. ANKA	merozoite adhesive erythrocytic binding protein	PlasmoDB, OrthoMCL DB
			PCHAS_070250	Plasmodium chabaudi chabaudi	merozoite adhesive erythrocytic binding protein	PlasmoDB, OrthoMCL DB
			PF11_0486	Plasmodium falciparum 3D7	merozoite adhesive erythrocytic binding protein	PlasmoDB, OrthoMCL DB
			PFE0230w	Plasmodium falciparum 3D7	conserved Plasmodium protein, unknown function	PlasmoDB, OrthoMCL DB
			PFIT_MAL13P1.176	Plasmodium falciparum IT	reticulocyte binding protein 2 homolog b	PlasmoDB
			PFIT_PF11_0486	Plasmodium falciparum IT	merozoite adhesive erythrocytic binding protein	PlasmoDB
			PFIT_PFE0230w	Plasmodium falciparum IT	conserved Plasmodium protein, unknown function	PlasmoDB
			PKH_094500	Plasmodium knowlesi strain H	MAEBL	PlasmoDB, OrthoMCL DB
			PVX_002510	Plasmodium vivax SaI-1	Nucleosomal binding protein 1, putative	PlasmoDB, OrthoMCL DB
			PVX_092975	Plasmodium vivax SaI-1	erythrocyte binding protein 1	PlasmoDB, OrthoMCL DB
			PVX_097685	Plasmodium vivax SaI-1	merozoite surface protein 3 (MSP3), putative	PlasmoDB, OrthoMCL DB
			PVX_097690	Plasmodium vivax SaI-1	merozoite surface protein 3 (MSP3), putative	PlasmoDB, OrthoMCL DB
			PVX_097710	Plasmodium vivax SaI-1	merozoite surface protein 3 (MSP3), putative	PlasmoDB, OrthoMCL DB
			PY05977	Plasmodium yoelii yoelii str. 17XNL	erythrocyte binding protein	PlasmoDB, OrthoMCL DB
	41	PVX_097695	PVX_097670	Plasmodium vivax SaI-1	merozoite surface protein 3 gamma (MSP3g), putative	PlasmoDB, OrthoMCL DB
			PVX_097680	Plasmodium vivax SaI-1	merozoite surface protein 3 beta (MSP3b)	PlasmoDB, OrthoMCL DB
			PVX_097705	Plasmodium vivax SaI-1	merozoite surface protein 3 alpha (MSP3a), putative	PlasmoDB, OrthoMCL DB
			PVX_097720	Plasmodium vivax SaI-1	merozoite surface protein 3 alpha (MSP3a)	PlasmoDB, OrthoMCL DB
	42	PVX_097710	PBANKA_090130	Plasmodium berghei str. ANKA	merozoite adhesive erythrocytic binding protein	PlasmoDB, OrthoMCL DB
			PCHAS_070250	Plasmodium chabaudi chabaudi	merozoite adhesive erythrocytic binding protein	PlasmoDB, OrthoMCL DB
			PF11_0486	Plasmodium falciparum 3D7	merozoite adhesive erythrocytic binding protein	PlasmoDB, OrthoMCL DB
			PFE0230w	Plasmodium falciparum 3D7	conserved Plasmodium protein, unknown function	PlasmoDB, OrthoMCL DB
			PFIT_MAL13P1.176	Plasmodium falciparum IT	reticulocyte binding protein 2 homolog b	PlasmoDB
			PFIT_PF11_0486	Plasmodium falciparum IT	merozoite adhesive erythrocytic binding protein	PlasmoDB
			PFIT_PFE0230w	Plasmodium falciparum IT	conserved Plasmodium protein, unknown function	PlasmoDB
			PKH_094500	Plasmodium knowlesi strain H	MAEBL	PlasmoDB, OrthoMCL DB
			PVX_002510	Plasmodium vivax SaI-1	Nucleosomal binding protein 1, putative	PlasmoDB, OrthoMCL DB
			PVX_092975	Plasmodium vivax SaI-1	erythrocyte binding protein 1	PlasmoDB, OrthoMCL DB
			PVX_097685	Plasmodium vivax SaI-1	merozoite surface protein 3 (MSP3), putative	PlasmoDB, OrthoMCL DB
			PVX_097690	Plasmodium vivax SaI-1	merozoite surface protein 3 (MSP3), putative	PlasmoDB, OrthoMCL DB
			PVX_097700	Plasmodium vivax SaI-1	merozoite surface protein 3 (MSP3), putative	PlasmoDB, OrthoMCL DB
			PY05977	Plasmodium yoelii yoelii str. 17XNL	erythrocyte binding protein	PlasmoDB, OrthoMCL DB
	43	PVX_003800	PBANKA_030480	Plasmodium berghei str. ANKA	serine repeat antigen 4	PlasmoDB, OrthoMCL DB
			PBANKA_030490	Plasmodium berghei str. ANKA	serine repeat antigen 3	PlasmoDB, OrthoMCL DB
			PBANKA_030500	Plasmodium berghei str. ANKA	serine repeat antigen 2	PlasmoDB, OrthoMCL DB
			PBANKA_030510	Plasmodium berghei str. ANKA	serine repeat antigen 1	PlasmoDB, OrthoMCL DB
			PCHAS_030700	Plasmodium chabaudi chabaudi	serine repeat antigen 4, putative	PlasmoDB, OrthoMCL DB
			PCHAS_030710	Plasmodium chabaudi chabaudi	serine repeat antigen 3, putative	PlasmoDB, OrthoMCL DB
			PCHAS_030720	Plasmodium chabaudi chabaudi	serine repeat antigen 2, putative	PlasmoDB, OrthoMCL DB
			PCHAS_030730	Plasmodium chabaudi chabaudi	serine repeat antigen 1, putative	PlasmoDB, OrthoMCL DB
			PFB0330c	Plasmodium falciparum 3D7	serine repeat antigen 7	PlasmoDB, OrthoMCL DB
			PFB0335c	Plasmodium falciparum 3D7	serine repeat antigen 6	PlasmoDB, OrthoMCL DB
			PFB0340c	Plasmodium falciparum 3D7	serine repeat antigen 5	PlasmoDB, OrthoMCL DB
			PFB0345c	Plasmodium falciparum 3D7	serine repeat antigen 4	PlasmoDB, OrthoMCL DB
			PFB0350c	Plasmodium falciparum 3D7	serine repeat antigen 3	PlasmoDB, OrthoMCL DB
			PFB0355c	Plasmodium falciparum 3D7	serine repeat antigen 2	PlasmoDB, OrthoMCL DB
			PFB0360c	Plasmodium falciparum 3D7	serine repeat antigen 1	PlasmoDB, OrthoMCL DB
			PFI0135c	Plasmodium falciparum 3D7	serine repeat antigen 9	PlasmoDB, OrthoMCL DB
			PFIT_PFB0330c	Plasmodium falciparum IT	serine repeat antigen 7	PlasmoDB
			PFIT_PFB0335c	Plasmodium falciparum IT	serine repeat antigen 6	PlasmoDB
			PFIT_PFB0340c	Plasmodium falciparum IT	serine repeat antigen 5	PlasmoDB
			PFIT_PFB0345c	Plasmodium falciparum IT	serine repeat antigen 4	PlasmoDB
			PFIT_PFB0350c	Plasmodium falciparum IT	serine repeat antigen 3	PlasmoDB
			PFIT_PFB0355c	Plasmodium falciparum IT	serine repeat antigen 2	PlasmoDB
			PFIT_PFB0360c	Plasmodium falciparum IT	serine repeat antigen 1	PlasmoDB
			PFIT_PFI0135c	Plasmodium falciparum IT	serine repeat antigen 9	PlasmoDB
			PKH_041200	Plasmodium knowlesi strain H	cysteine protease, putative	PlasmoDB, OrthoMCL DB
			PKH_041210	Plasmodium knowlesi strain H	cysteine protease, putative	PlasmoDB, OrthoMCL DB
			PKH_041230	Plasmodium knowlesi strain H	cysteine protease, putative	PlasmoDB, OrthoMCL DB
			PKH_041250	Plasmodium knowlesi strain H	cysteine protease, putative	PlasmoDB, OrthoMCL DB
			PKH_041260	Plasmodium knowlesi strain H	cysteine protease, putative	PlasmoDB, OrthoMCL DB
			PVX_003795	Plasmodium vivax SaI-1	serine-repeat antigen (SERA)	PlasmoDB, OrthoMCL DB
			PVX_003805	Plasmodium vivax SaI-1	serine-repeat antigen (SERA), putative	PlasmoDB, OrthoMCL DB
			PVX_003810	Plasmodium vivax SaI-1	serine-repeat antigen 5 (SERA), putative	PlasmoDB, OrthoMCL DB
			PVX_003820	Plasmodium vivax SaI-1	serine-repeat antigen 4 (SERA), putative	PlasmoDB, OrthoMCL DB
			PVX_003825	Plasmodium vivax SaI-1	serine-repeat antigen 4 (SERA)	PlasmoDB, OrthoMCL DB
			PVX_003830	Plasmodium vivax SaI-1	serine-repeat antigen 5 (SERA)	PlasmoDB, OrthoMCL DB
			PVX_003835	Plasmodium vivax SaI-1	serine-repeat antigen 1 (SERA)	PlasmoDB, OrthoMCL DB
			PVX_003840	Plasmodium vivax SaI-1	serine-repeat antigen 3 (SERA)	PlasmoDB, OrthoMCL DB
			PVX_003845	Plasmodium vivax SaI-1	serine-repeat antigen 4 (SERA)	PlasmoDB, OrthoMCL DB
			PVX_003850	Plasmodium vivax SaI-1	serine-repeat antigen 2 (SERA)	PlasmoDB, OrthoMCL DB
			PY00291	Plasmodium yoelii yoelii str. 17XNL	SERA-3	PlasmoDB, OrthoMCL DB
			PY00292	Plasmodium yoelii yoelii str. 17XNL	Papain family cysteine protease, putative	PlasmoDB, OrthoMCL DB
			PY00293	Plasmodium yoelii yoelii str. 17XNL	Papain family cysteine protease, putative	PlasmoDB, OrthoMCL DB
			PY02062	Plasmodium yoelii yoelii str. 17XNL	SERA-2	PlasmoDB, OrthoMCL DB
	44	PVX_097720	PVX_097670	Plasmodium vivax SaI-1	merozoite surface protein 3 gamma (MSP3g), putative	PlasmoDB, OrthoMCL DB
			PVX_097680	Plasmodium vivax SaI-1	merozoite surface protein 3 beta (MSP3b)	PlasmoDB, OrthoMCL DB
			PVX_097695	Plasmodium vivax SaI-1	merozoite surface protein 3 alpha (MSP3a), putative	PlasmoDB, OrthoMCL DB
			PVX_097705	Plasmodium vivax SaI-1	merozoite surface protein 3 alpha (MSP3a), putative	PlasmoDB, OrthoMCL DB
	45	PVX_098585	PBANKA_000220	Plasmodium berghei str. ANKA	reticulocyte binding protein, putative, fragment	PlasmoDB, OrthoMCL DB
			PBANKA_000280	Plasmodium berghei str. ANKA	reticulocyte binding protein, putative, fragment	PlasmoDB, OrthoMCL DB
			PBANKA_000450	Plasmodium berghei str. ANKA	reticulocyte-binding protein, putative	PlasmoDB, OrthoMCL DB
			PBANKA_000510	Plasmodium berghei str. ANKA	reticulocyte binding protein, putative, fragment	PlasmoDB, OrthoMCL DB
			PBANKA_021520	Plasmodium berghei str. ANKA	reticulocyte-binding protein, putative, fragment	PlasmoDB, OrthoMCL DB
			PBANKA_021530	Plasmodium berghei str. ANKA	reticulocyte-binding protein, putative, fragment	PlasmoDB, OrthoMCL DB
			PBANKA_031660	Plasmodium berghei str. ANKA	reticulocyte-binding protein, putative	PlasmoDB, OrthoMCL DB
			PBANKA_050100	Plasmodium berghei str. ANKA	reticulocyte binding protein, putative, fragment	PlasmoDB, OrthoMCL DB
			PBANKA_090080	Plasmodium berghei str. ANKA	reticulocyte binding protein, putative	PlasmoDB, OrthoMCL DB
			PBANKA_090090	Plasmodium berghei str. ANKA	reticulocyte binding protein, putative, fragment	PlasmoDB, OrthoMCL DB
			PBANKA_100010	Plasmodium berghei str. ANKA	reticulocyte binding protein, putative	PlasmoDB, OrthoMCL DB
			PCHAS_000520	Plasmodium chabaudi chabaudi	reticulocyte binding protein, putative	PlasmoDB, OrthoMCL DB
			PCHAS_000780	Plasmodium chabaudi chabaudi	reticulocyte binding protein, putative	PlasmoDB, OrthoMCL DB
			PCHAS_000970	Plasmodium chabaudi chabaudi	reticulocyte-binding protein, putative	PlasmoDB, OrthoMCL DB
			PCHAS_011430	Plasmodium chabaudi chabaudi	reticulocyte binding protein, putative	PlasmoDB, OrthoMCL DB
			PCHAS_050100	Plasmodium chabaudi chabaudi	reticulocyte binding protein, putative	PlasmoDB, OrthoMCL DB
			PCHAS_052520	Plasmodium chabaudi chabaudi	reticulocyte-binding protein, putative	PlasmoDB, OrthoMCL DB
			MAL13P1.176	Plasmodium falciparum 3D7	reticulocyte binding protein 2 homologue b	PlasmoDB, OrthoMCL DB
			PF13_0198	Plasmodium falciparum 3D7	reticulocyte binding protein 2 homologue a	PlasmoDB, OrthoMCL DB
			PFL2520w	Plasmodium falciparum 3D7	reticulocyte binding protein homologue 3, pseudogene	PlasmoDB, OrthoMCL DB
			PFIT_PFL2520w	Plasmodium falciparum IT	reticulocyte-binding protein 3 homologue	PlasmoDB
			PKH_070003	Plasmodium knowlesi strain H	reticulocyte binding protein, putative	PlasmoDB, OrthoMCL DB
			PVX_090325	Plasmodium vivax SaI-1	reticulocyte binding protein 2 precursor (PvRBP-2), putative	PlasmoDB, OrthoMCL DB
			PVX_094255	Plasmodium vivax SaI-1	reticulocyte binding protein 2 precursor, putative	PlasmoDB, OrthoMCL DB
			PVX_098582	Plasmodium vivax SaI-1	reticulocyte-binding protein 1 (RBP1), like	PlasmoDB, OrthoMCL DB
			PVX_101585	Plasmodium vivax SaI-1	reticulocyte binding protein 2 precursor, pseudogene, putative	PlasmoDB, OrthoMCL DB
			PVX_121920	Plasmodium vivax SaI-1	reticulocyte-binding protein 2 (RBP2), like	PlasmoDB, OrthoMCL DB
			PVX_125738	Plasmodium vivax SaI-1	reticulocyte binding protein 1 precursor, putative	PlasmoDB, OrthoMCL DB
			PY00649	Plasmodium yoelii yoelii str. 17XNL	rhoptry protein	PlasmoDB, OrthoMCL DB
			PY01185	Plasmodium yoelii yoelii str. 17XNL	235 kDa rhoptry protein	PlasmoDB, OrthoMCL DB
			PY01365	Plasmodium yoelii yoelii str. 17XNL	rhoptry protein	PlasmoDB, OrthoMCL DB
			PY02033	Plasmodium yoelii yoelii str. 17XNL	rhoptry protein-related	PlasmoDB, OrthoMCL DB
			PY02104	Plasmodium yoelii yoelii str. 17XNL	rhoptry protein	PlasmoDB, OrthoMCL DB
			PY03184	Plasmodium yoelii yoelii str. 17XNL	235 kDa rhoptry protein	PlasmoDB, OrthoMCL DB
			PY03432	Plasmodium yoelii yoelii str. 17XNL	rhoptry protein-related	PlasmoDB, OrthoMCL DB
			PY03534	Plasmodium yoelii yoelii str. 17XNL	rhoptry protein	PlasmoDB, OrthoMCL DB
			PY04438	Plasmodium yoelii yoelii str. 17XNL	rhoptry protein-related	PlasmoDB, OrthoMCL DB
			PY04630	Plasmodium yoelii yoelii str. 17XNL	235 kDa rhoptry protein	PlasmoDB, OrthoMCL DB
			PY04930	Plasmodium yoelii yoelii str. 17XNL	235 kDa rhoptry protein	PlasmoDB, OrthoMCL DB
			PY05054	Plasmodium yoelii yoelii str. 17XNL	rhoptry protein	PlasmoDB, OrthoMCL DB
			PY05995	Plasmodium yoelii yoelii str. 17XNL	235 kDa rhoptry protein-related	PlasmoDB, OrthoMCL DB
			PY06018	Plasmodium yoelii yoelii str. 17XNL	rhoptry protein	PlasmoDB, OrthoMCL DB
			PY06381	Plasmodium yoelii yoelii str. 17XNL	p235 rhoptry protein E5	PlasmoDB, OrthoMCL DB
	46	PVX_090110	PBANKA_052170	Plasmodium berghei str. ANKA	transcription factor with AP2 domain, putative	PlasmoDB, OrthoMCL DB
			PCHAS_052190	Plasmodium chabaudi chabaudi	transcription factor with AP2 domain, putative	PlasmoDB, OrthoMCL DB
			PFD0985w	Plasmodium falciparum 3D7	transcription factor with AP2 domain(s), putative	PlasmoDB, OrthoMCL DB
			PFIT_PFD0985w	Plasmodium falciparum IT	transcription factor with AP2 domain(s), putative	PlasmoDB, OrthoMCL DB
			PKH_052480	Plasmodium knowlesi strain H	transcription factor with AP2 domain(s), putative	PlasmoDB, OrthoMCL DB
			PY06328	Plasmodium yoelii yoelii str. 17XNL	hypothetical protein	PlasmoDB, OrthoMCL DB
